# Supplementary material for: Bis(1,10-phenanthroline-κ2 N,N′)(sulfato-κ2 O,O′)zinc(II) propane-1,3-diol solvate
Source: Acta Crystallogr Sect E Struct Rep Online. 2010 Apr 24;66(Pt 5):m564. doi: 10.1107/S1600536810014194 (PMC2979185; doi:10.1107/S1600536810014194)
Supplement: Supplementary file 1 [file e-66-0m564-sup1.cif]

##############################################################################
###                                                                        ###
###        Electronic paper (Acta Crystallographica Section E)             ###
###                                                                        ###
##############################################################################
#                                                                            #
# This CIF contains the data in a paper accepted for publication in Acta     #
# Crystallographica Section E. It conforms to the requirements of Notes      #
# for Authors for Section E, and has been peer reviewed under the auspices   #
# of the IUCr Commission on Journals.                                        #
#                                                                            #
# Full details of the Crystallographic Information File format               #
# are given in the paper "The Crystallographic Information File (CIF):       #
# a New Standard Archive File for Crystallography" by S. R. Hall, F. H.      #
# Allen and I. D. Brown [Acta Cryst. (1991), A47, 655-685].                  #
#                                                                            #
# The current version of the core CIF dictionary is obtainable from          #
# ftp://ftp.iucr.org/pub/cif_core.dic. The current version number is 2.4.    #
#                                                                            #
# Software is freely available for graphical display of the structure(s) in  #
# this CIF.  For information consult the CIF home page http://www.iucr.org/  #
# cif/home.html                                                              #
#                                                                            #
# This file may be used for bona fide research purposes within the           #
# scientific community so long as proper attribution is given to the journal # 
# article from which it was obtained.                                        #
#                                                                            #
##############################################################################
                                             
data_global
_audit_creation_method     'from SHELXL97 CIF and IUCr SHELXL97-template'
_journal_date_recd_electronic     2010-04-17
_journal_date_accepted     2010-04-18
_journal_name_full     'Acta Crystallographica, Section E'
_journal_year     2010
_journal_volume     66
_journal_issue      5
_journal_page_first     m564
_journal_page_last     m564
_journal_paper_category     QM
_journal_coeditor_code     HB5408
_publ_contact_author_name     'Dr. Kai-Long Zhong'
_publ_contact_author_address
;
Department of Applied Chemistry
Nanjing College of Chemical Technology
Nanjing, 210048, People's Republic of China
;
_publ_contact_author_email     'zklong@tom.com'
_publ_contact_author_fax     '+86-58370621'
_publ_contact_author_phone     '+86-58371642'
_publ_section_title
;\
Bis(1,10-phenanthroline-\k^2^<i>N</i>,<i>N</i>')(sulfato-\k^2^<i>O</i>,\
<i>O</i>')zinc(II) propane-1,3-diol solvate
;
loop_
    _publ_author_name
    _publ_author_address
    'Jiang-Dong Cui'
;
Department of Applied Chemistry
Nanjing College of Chemical Technology
Nanjing 210048, People's Republic of China
;
    'Kai-Long Zhong'
;
Department of Applied Chemistry
Nanjing College of Chemical Technology
Nanjing 210048, People's Republic of China
;
    'Yan-Yun Liu'
;
Department of Applied Chemistry
Nanjing College of Chemical Technology
Nanjing 210048, People's Republic of China
;
data_I
_audit_creation_method     SHELXL-97
_chemical_name_systematic
;
Bis(1,10-phenanthroline-\k^2^<i>N</i>,<i>N</i>')(sulfato-
\k^2^<i>O</i>,<i>O</i>')zinc(II) propane-1,3-diol solvate
;
_chemical_name_common     ?
_chemical_formula_moiety     'C24 H16 N4 O4 S Zn, C3 H8 O2'
_chemical_formula_sum     'C27 H24 N4 O6 S Zn'
_chemical_formula_iupac     '[Zn (S O4) (C12 H8 N2)2], C3 H8 O2'
_chemical_formula_weight     597.96
_chemical_melting_point     ?
_symmetry_cell_setting     monoclinic
_symmetry_space_group_name_H-M     'C 2/c'
_symmetry_space_group_name_Hall     '-C 2yc'
loop_
    _symmetry_equiv_pos_as_xyz
    'x, y, z'
    '-x, y, -z+1/2'
    'x+1/2, y+1/2, z'
    '-x+1/2, y+1/2, -z+1/2'
    '-x, -y, -z'
    'x, -y, z-1/2'
    '-x+1/2, -y+1/2, -z'
    'x+1/2, -y+1/2, z-1/2'
_cell_length_a     18.330(4)
_cell_length_b     12.406(3)
_cell_length_c     13.215(3)
_cell_angle_alpha     90.00
_cell_angle_beta     121.78(3)
_cell_angle_gamma     90.00
_cell_volume     2554.6(13)
_cell_formula_units_Z     4
_cell_measurement_reflns_used     4259
_cell_measurement_theta_min     3.1625
_cell_measurement_theta_max     27.5126
_cell_measurement_temperature     223.15
_exptl_crystal_description     Block
_exptl_crystal_colour     Colourless
_exptl_crystal_size_max     0.25
_exptl_crystal_size_mid     0.20
_exptl_crystal_size_min     0.12
_exptl_crystal_density_diffrn     1.555
_exptl_crystal_density_meas     ?
_exptl_crystal_density_method     'not measured'
_exptl_crystal_F_000     1232
_exptl_absorpt_coefficient_mu     1.095
_exptl_absorpt_correction_type     'Multi-scan'
_exptl_absorpt_process_details     '(REQAB; Jacobson, 1998)'
_exptl_absorpt_correction_T_min     0.7897
_exptl_absorpt_correction_T_max     1.000
_exptl_special_details
;
;
_diffrn_ambient_temperature     223.15
_diffrn_radiation_type     MoK\a
_diffrn_radiation_wavelength     0.71073
_diffrn_radiation_source     'fine-focus sealed tube'
_diffrn_radiation_monochromator     'Graphite Monochromator'
_diffrn_measurement_device_type     'Rigaku Mercury CCD'
_diffrn_measurement_method     '\w scans'
_diffrn_detector_area_resol_mean     28.5714
_diffrn_reflns_number     7464
_diffrn_reflns_av_R_equivalents     0.0390
_diffrn_reflns_av_sigmaI/netI     0.0396
_diffrn_reflns_theta_min     3.16
_diffrn_reflns_theta_max     25.00
_diffrn_reflns_theta_full     25.00
_diffrn_measured_fraction_theta_max     0.996
_diffrn_measured_fraction_theta_full     0.996
_diffrn_reflns_limit_h_min     -21
_diffrn_reflns_limit_h_max     15
_diffrn_reflns_limit_k_min     -14
_diffrn_reflns_limit_k_max     13
_diffrn_reflns_limit_l_min     -14
_diffrn_reflns_limit_l_max     15
_diffrn_standards_number     0
_diffrn_standards_interval_count     .
_diffrn_standards_interval_time     .
_diffrn_standards_decay_%     ?
_refine_special_details
;
Refinement of <i>F</i>^2^ against ALL reflections. The weighted <i>R</i>-factor
wR and goodness of fit <i>S</i> are based on <i>F</i>^2^, conventional
<i>R</i>-factors <i>R</i> are based on <i>F</i>, with <i>F</i> set to zero for
negative <i>F</i>^2^. The threshold expression of <i>F</i>^2^ >
\s(<i>F</i>^2^) is used only for calculating <i>R</i>-factors(gt) etc. and is
not relevant to the choice of reflections for refinement. <i>R</i>-factors
based on <i>F</i>^2^ are statistically about twice as large as those based on
<i>F</i>, and <i>R</i>- factors based on ALL data will be even larger.
;
_reflns_number_total     2241
_reflns_number_gt     1932
_reflns_threshold_expression     I>2\s(I)
_refine_ls_structure_factor_coef     Fsqd
_refine_ls_matrix_type     full
_refine_ls_R_factor_all     0.0541
_refine_ls_R_factor_gt     0.0442
_refine_ls_wR_factor_gt     0.0988
_refine_ls_wR_factor_ref     0.1038
_refine_ls_goodness_of_fit_ref     1.084
_refine_ls_restrained_S_all     1.084
_refine_ls_number_reflns     2241
_refine_ls_number_parameters     179
_refine_ls_number_restraints     0
_refine_ls_hydrogen_treatment     constr
_refine_ls_weighting_scheme     calc
_refine_ls_weighting_details
         'calc w=1/[\s^2^(Fo^2^)+(0.0559P)^2^+1.7701P] where P=(Fo^2^+2Fc^2^)/3'
_atom_sites_solution_hydrogens     geom
_atom_sites_solution_primary     direct
_atom_sites_solution_secondary     difmap
_refine_ls_shift/su_max     0.000
_refine_ls_shift/su_mean     0.000
_refine_diff_density_max     0.625
_refine_diff_density_min     -0.341
_refine_ls_extinction_method     'SHELXL97 (Sheldrick, 2008)'
_refine_ls_extinction_coef     0.0021(4)
_refine_ls_extinction_expression
                                  'Fc^*^=kFc[1+0.001xFc^2^\l^3^/sin(2\q)]^-1/4^'
loop_
    _atom_type_symbol
    _atom_type_description
    _atom_type_scat_dispersion_real
    _atom_type_scat_dispersion_imag
    _atom_type_scat_source
    'C' 'C' 0.0033 0.0016
                         'International Tables Vol C Tables 4.2.6.8 and 6.1.1.4'
    'H' 'H' 0.0000 0.0000
                         'International Tables Vol C Tables 4.2.6.8 and 6.1.1.4'
    'N' 'N' 0.0061 0.0033
                         'International Tables Vol C Tables 4.2.6.8 and 6.1.1.4'
    'O' 'O' 0.0106 0.0060
                         'International Tables Vol C Tables 4.2.6.8 and 6.1.1.4'
    'S' 'S' 0.1246 0.1234
                         'International Tables Vol C Tables 4.2.6.8 and 6.1.1.4'
    'Zn' 'Zn' 0.2839 1.4301
                         'International Tables Vol C Tables 4.2.6.8 and 6.1.1.4'
_computing_data_collection     'CrystalClear (Rigaku, 2007)'
_computing_cell_refinement     'CrystalClear (Rigaku, 2007)'
_computing_data_reduction     'CrystalClear (Rigaku, 2007)'
_computing_structure_solution     'SHELXS97 (Sheldrick, 2008)'
_computing_structure_refinement     'SHELXL97 (Sheldrick, 2008)'
_computing_molecular_graphics     'XP in SHELXTL (Sheldrick, 2008)'
_computing_publication_material     'SHELXTL (Sheldrick, 2008)'
loop_
    _atom_site_type_symbol
    _atom_site_label
    _atom_site_fract_x
    _atom_site_fract_y
    _atom_site_fract_z
    _atom_site_U_iso_or_equiv
    _atom_site_adp_type
    _atom_site_calc_flag
    _atom_site_refinement_flags
    _atom_site_occupancy
    _atom_site_disorder_assembly
    _atom_site_disorder_group
    Zn Zn1 0.0000 0.31613(4) 0.2500 0.0275(2) Uani d S 1 . .
    S S1 0.0000 0.53713(8) 0.2500 0.0261(3) Uani d S 1 . .
    O O2 0.05644(17) 0.6038(2) 0.2306(2) 0.0501(7) Uani d . 1 . .
    O O1 0.05155(15) 0.46343(17) 0.35278(18) 0.0386(6) Uani d . 1 . .
    N N1 0.08295(17) 0.29637(19) 0.1822(2) 0.0279(6) Uani d . 1 . .
    N N2 0.09735(17) 0.21096(19) 0.3797(2) 0.0271(6) Uani d . 1 . .
    C C9 0.1742(2) 0.1058(3) 0.5575(3) 0.0365(8) Uani d . 1 . .
    H H9A 0.1784 0.0812 0.6268 0.044 Uiso calc R 1 . .
    C C5 0.2775(2) 0.1280(3) 0.2899(3) 0.0354(8) Uani d . 1 . .
    H H5A 0.3165 0.1084 0.2684 0.042 Uiso calc R 1 . .
    C C1 0.0755(2) 0.3403(3) 0.0849(3) 0.0347(8) Uani d . 1 . .
    H H1A 0.0310 0.3887 0.0408 0.042 Uiso calc R 1 . .
    C C7 0.2267(2) 0.1149(2) 0.4258(2) 0.0287(7) Uani d . 1 . .
    C C2 0.1314(2) 0.3164(3) 0.0470(3) 0.0370(8) Uani d . 1 . .
    H H2A 0.1238 0.3479 -0.0218 0.044 Uiso calc R 1 . .
    C C4 0.2084(2) 0.1990(2) 0.2154(3) 0.0302(7) Uani d . 1 . .
    C C3 0.1975(2) 0.2465(3) 0.1113(3) 0.0374(8) Uani d . 1 . .
    H H3A 0.2353 0.2301 0.0867 0.045 Uiso calc R 1 . .
    C C6 0.2869(2) 0.0887(3) 0.3919(3) 0.0348(8) Uani d . 1 . .
    H H6A 0.3331 0.0440 0.4405 0.042 Uiso calc R 1 . .
    C C8 0.2340(2) 0.0767(2) 0.5317(3) 0.0336(8) Uani d . 1 . .
    H H8A 0.2794 0.0321 0.5831 0.040 Uiso calc R 1 . .
    C C12 0.14832(19) 0.2268(2) 0.2462(2) 0.0249(6) Uani d . 1 . .
    C C10 0.1065(2) 0.1729(3) 0.4796(3) 0.0325(7) Uani d . 1 . .
    H H10A 0.0660 0.1918 0.4985 0.039 Uiso calc R 1 . .
    C C11 0.15675(19) 0.1826(2) 0.3525(2) 0.0246(6) Uani d . 1 . .
    O O3 0.0629(3) 0.8156(2) 0.1807(3) 0.0736(10) Uani d . 1 . .
    H H3B 0.0462 0.7553 0.1845 0.110 Uiso calc R 1 . .
    C C14 0.0000 0.9448(4) 0.2500 0.0615(17) Uani d S 1 . .
    C C13 0.0766(4) 0.8753(4) 0.2756(5) 0.0860(17) Uani d . 1 . .
    H H13A 0.1258 0.9217 0.3005 0.103 Uiso calc R 1 . .
    H H13B 0.0905 0.8272 0.3412 0.103 Uiso calc R 1 . .
    H H14B -0.0159 0.9906 0.1817 0.103 Uiso d R 1 . .
loop_
    _atom_site_aniso_label
    _atom_site_aniso_U_11
    _atom_site_aniso_U_22
    _atom_site_aniso_U_33
    _atom_site_aniso_U_12
    _atom_site_aniso_U_13
    _atom_site_aniso_U_23
    Zn1 0.0250(3) 0.0253(3) 0.0328(3) 0.000 0.0157(2) 0.000
    S1 0.0229(6) 0.0234(5) 0.0330(6) 0.000 0.0153(5) 0.000
    O2 0.0474(16) 0.0435(14) 0.0763(18) -0.0092(13) 0.0442(14) 0.0034(13)
    O1 0.0360(14) 0.0343(12) 0.0306(12) 0.0007(11) 0.0073(10) 0.0020(9)
    N1 0.0247(14) 0.0276(13) 0.0297(13) 0.0026(11) 0.0133(11) 0.0027(10)
    N2 0.0284(15) 0.0251(13) 0.0289(13) -0.0018(11) 0.0160(11) -0.0031(10)
    C9 0.045(2) 0.0368(18) 0.0274(16) 0.0002(16) 0.0188(15) 0.0027(13)
    C5 0.0276(18) 0.0409(19) 0.0379(17) 0.0037(15) 0.0175(14) -0.0052(14)
    C1 0.0340(19) 0.0337(18) 0.0326(17) -0.0015(15) 0.0150(14) 0.0038(13)
    C7 0.0282(17) 0.0241(15) 0.0268(15) -0.0022(14) 0.0096(13) -0.0039(12)
    C2 0.044(2) 0.0414(18) 0.0292(16) -0.0030(17) 0.0218(15) 0.0013(14)
    C4 0.0275(17) 0.0332(17) 0.0303(16) -0.0019(14) 0.0155(14) -0.0057(12)
    C3 0.037(2) 0.047(2) 0.0347(17) -0.0002(17) 0.0231(15) -0.0012(15)
    C6 0.0260(17) 0.0337(17) 0.0347(17) 0.0062(15) 0.0091(14) -0.0053(13)
    C8 0.0318(18) 0.0299(17) 0.0280(16) 0.0039(15) 0.0080(14) 0.0048(12)
    C12 0.0239(16) 0.0236(14) 0.0245(14) -0.0060(13) 0.0110(12) -0.0051(12)
    C10 0.0377(19) 0.0332(17) 0.0318(16) -0.0006(15) 0.0219(15) -0.0003(13)
    C11 0.0258(16) 0.0211(14) 0.0254(14) -0.0021(13) 0.0124(12) -0.0042(11)
    O3 0.122(3) 0.0507(17) 0.089(2) -0.0088(18) 0.084(2) -0.0004(16)
    C14 0.092(5) 0.032(3) 0.070(4) 0.000 0.049(4) 0.000
    C13 0.084(4) 0.086(4) 0.084(3) -0.031(3) 0.041(3) -0.005(3)
_geom_special_details
;
All esds (except the esd in the dihedral angle between two l.s. planes) are
estimated using the full covariance matrix. The cell esds are taken into
account individually in the estimation of esds in distances, angles and
torsion angles; correlations between esds in cell parameters are only used
when they are defined by crystal symmetry. An approximate (isotropic)
treatment of cell esds is used for estimating esds involving l.s. planes.
;
loop_
    _geom_bond_atom_site_label_1
    _geom_bond_atom_site_label_2
    _geom_bond_site_symmetry_2
    _geom_bond_distance
    _geom_bond_publ_flag
    Zn1 N2 2 2.145(3) ?
    Zn1 N2 . 2.145(3) y
    Zn1 N1 . 2.147(3) y
    Zn1 N1 2 2.147(3) ?
    Zn1 O1 . 2.174(2) y
    Zn1 O1 2 2.174(2) ?
    S1 O2 . 1.449(2) n
    S1 O2 2 1.449(2) ?
    S1 O1 2 1.491(2) ?
    S1 O1 . 1.491(2) n
    N1 C1 . 1.335(4) ?
    N1 C12 . 1.352(4) ?
    N2 C10 . 1.327(4) ?
    N2 C11 . 1.360(4) ?
    C9 C8 . 1.357(5) ?
    C9 C10 . 1.395(5) ?
    C9 H9A . 0.9300 ?
    C5 C6 . 1.356(5) ?
    C5 C4 . 1.427(5) ?
    C5 H5A . 0.9300 ?
    C1 C2 . 1.391(5) ?
    C1 H1A . 0.9300 ?
    C7 C11 . 1.407(4) ?
    C7 C8 . 1.415(4) ?
    C7 C6 . 1.429(5) ?
    C2 C3 . 1.363(5) ?
    C2 H2A . 0.9300 ?
    C4 C12 . 1.403(5) ?
    C4 C3 . 1.410(4) ?
    C3 H3A . 0.9300 ?
    C6 H6A . 0.9300 ?
    C8 H8A . 0.9300 ?
    C12 C11 . 1.439(4) ?
    C10 H10A . 0.9300 ?
    O3 C13 . 1.361(6) n
    O3 H3B . 0.8200 ?
    C14 C13 2 1.527(7) ?
    C14 C13 . 1.527(7) n
    C14 H14B . 0.9728 ?
    C13 H13A . 0.9700 ?
    C13 H13B . 0.9700 ?
loop_
    _geom_angle_atom_site_label_1
    _geom_angle_atom_site_label_2
    _geom_angle_atom_site_label_3
    _geom_angle_site_symmetry_1
    _geom_angle_site_symmetry_3
    _geom_angle
    _geom_angle_publ_flag
    N2 Zn1 N2 2 . 105.08(13) ?
    N2 Zn1 N1 2 . 94.08(10) ?
    N2 Zn1 N1 . . 77.87(10) y
    N2 Zn1 N1 2 2 77.87(10) ?
    N2 Zn1 N1 . 2 94.08(10) ?
    N1 Zn1 N1 . 2 166.89(13) ?
    N2 Zn1 O1 2 . 156.26(9) ?
    N2 Zn1 O1 . . 96.15(9) ?
    N1 Zn1 O1 . . 100.74(9) ?
    N1 Zn1 O1 2 . 90.32(9) ?
    N2 Zn1 O1 2 2 96.15(9) ?
    N2 Zn1 O1 . 2 156.26(9) ?
    N1 Zn1 O1 . 2 90.32(9) ?
    N1 Zn1 O1 2 2 100.74(9) ?
    O1 Zn1 O1 . 2 65.58(11) y
    O2 S1 O2 . 2 110.4(2) n
    O2 S1 O1 . 2 110.96(14) ?
    O2 S1 O1 2 2 110.01(15) ?
    O2 S1 O1 . . 110.01(14) ?
    O2 S1 O1 2 . 110.96(14) ?
    O1 S1 O1 2 . 104.33(18) n
    O2 S1 Zn1 . . 124.79(11) ?
    O2 S1 Zn1 2 . 124.79(11) ?
    O1 S1 Zn1 2 . 52.17(9) ?
    O1 S1 Zn1 . . 52.17(9) ?
    S1 O1 Zn1 . . 95.04(11) ?
    C1 N1 C12 . . 118.0(3) ?
    C1 N1 Zn1 . . 128.2(2) ?
    C12 N1 Zn1 . . 113.7(2) ?
    C10 N2 C11 . . 118.1(3) ?
    C10 N2 Zn1 . . 128.9(2) ?
    C11 N2 Zn1 . . 113.02(19) ?
    C8 C9 C10 . . 119.7(3) ?
    C8 C9 H9A . . 120.2 ?
    C10 C9 H9A . . 120.2 ?
    C6 C5 C4 . . 120.7(3) ?
    C6 C5 H5A . . 119.7 ?
    C4 C5 H5A . . 119.7 ?
    N1 C1 C2 . . 122.6(3) ?
    N1 C1 H1A . . 118.7 ?
    C2 C1 H1A . . 118.7 ?
    C11 C7 C8 . . 117.3(3) ?
    C11 C7 C6 . . 119.6(3) ?
    C8 C7 C6 . . 123.1(3) ?
    C3 C2 C1 . . 119.5(3) ?
    C3 C2 H2A . . 120.3 ?
    C1 C2 H2A . . 120.3 ?
    C12 C4 C3 . . 116.7(3) ?
    C12 C4 C5 . . 119.9(3) ?
    C3 C4 C5 . . 123.4(3) ?
    C2 C3 C4 . . 119.9(3) ?
    C2 C3 H3A . . 120.1 ?
    C4 C3 H3A . . 120.1 ?
    C5 C6 C7 . . 121.0(3) ?
    C5 C6 H6A . . 119.5 ?
    C7 C6 H6A . . 119.5 ?
    C9 C8 C7 . . 119.4(3) ?
    C9 C8 H8A . . 120.3 ?
    C7 C8 H8A . . 120.3 ?
    N1 C12 C4 . . 123.2(3) ?
    N1 C12 C11 . . 117.2(3) ?
    C4 C12 C11 . . 119.5(3) ?
    N2 C10 C9 . . 123.0(3) ?
    N2 C10 H10A . . 118.5 ?
    C9 C10 H10A . . 118.5 ?
    N2 C11 C7 . . 122.6(3) ?
    N2 C11 C12 . . 118.1(3) ?
    C7 C11 C12 . . 119.3(3) ?
    C13 O3 H3B . . 109.5 ?
    C13 C14 C13 2 . 111.2(5) n
    C13 C14 H14B 2 . 109.5 ?
    C13 C14 H14B . . 109.1 ?
    O3 C13 C14 . . 113.7(4) n
    O3 C13 H13A . . 108.8 ?
    C14 C13 H13A . . 108.8 ?
    O3 C13 H13B . . 108.8 ?
    C14 C13 H13B . . 108.8 ?
    H13A C13 H13B . . 107.7 ?
loop_
    _geom_torsion_atom_site_label_1
    _geom_torsion_atom_site_label_2
    _geom_torsion_atom_site_label_3
    _geom_torsion_atom_site_label_4
    _geom_torsion_site_symmetry_1
    _geom_torsion_site_symmetry_2
    _geom_torsion_site_symmetry_3
    _geom_torsion_site_symmetry_4
    _geom_torsion
    _geom_torsion_publ_flag
    N2 Zn1 S1 O2 2 . . . -110.63(16) ?
    N2 Zn1 S1 O2 . . . . 69.37(16) ?
    N1 Zn1 S1 O2 . . . . -10.36(14) ?
    N1 Zn1 S1 O2 2 . . . 169.64(14) ?
    O1 Zn1 S1 O2 . . . . 89.31(18) ?
    O1 Zn1 S1 O2 2 . . . -90.69(18) ?
    N2 Zn1 S1 O2 2 . . 2 69.37(16) ?
    N2 Zn1 S1 O2 . . . 2 -110.63(16) ?
    N1 Zn1 S1 O2 . . . 2 169.64(14) ?
    N1 Zn1 S1 O2 2 . . 2 -10.36(14) ?
    O1 Zn1 S1 O2 . . . 2 -90.69(18) ?
    O1 Zn1 S1 O2 2 . . 2 89.31(18) ?
    N2 Zn1 S1 O1 2 . . 2 -19.95(15) ?
    N2 Zn1 S1 O1 . . . 2 160.05(15) ?
    N1 Zn1 S1 O1 . . . 2 80.33(14) ?
    N1 Zn1 S1 O1 2 . . 2 -99.67(14) ?
    O1 Zn1 S1 O1 . . . 2 180.0 ?
    N2 Zn1 S1 O1 2 . . . 160.05(15) ?
    N2 Zn1 S1 O1 . . . . -19.95(15) ?
    N1 Zn1 S1 O1 . . . . -99.67(14) ?
    N1 Zn1 S1 O1 2 . . . 80.33(14) ?
    O1 Zn1 S1 O1 2 . . . 180.0 ?
    O2 S1 O1 Zn1 . . . . -119.08(14) ?
    O2 S1 O1 Zn1 2 . . . 118.43(14) ?
    O1 S1 O1 Zn1 2 . . . 0.0 ?
    N2 Zn1 O1 S1 2 . . . -42.3(3) ?
    N2 Zn1 O1 S1 . . . . 164.20(12) ?
    N1 Zn1 O1 S1 . . . . 85.42(13) ?
    N1 Zn1 O1 S1 2 . . . -101.66(13) ?
    O1 Zn1 O1 S1 2 . . . 0.0 ?
    N2 Zn1 N1 C1 2 . . . 76.3(3) ?
    N2 Zn1 N1 C1 . . . . -179.1(3) ?
    N1 Zn1 N1 C1 2 . . . 127.8(3) ?
    O1 Zn1 N1 C1 . . . . -85.1(3) ?
    O1 Zn1 N1 C1 2 . . . -19.9(3) ?
    S1 Zn1 N1 C1 . . . . -52.2(3) ?
    N2 Zn1 N1 C12 2 . . . -100.9(2) ?
    N2 Zn1 N1 C12 . . . . 3.66(19) ?
    N1 Zn1 N1 C12 2 . . . -49.37(19) ?
    O1 Zn1 N1 C12 . . . . 97.7(2) ?
    O1 Zn1 N1 C12 2 . . . 162.9(2) ?
    S1 Zn1 N1 C12 . . . . 130.63(19) ?
    N2 Zn1 N2 C10 2 . . . -92.4(3) ?
    N1 Zn1 N2 C10 . . . . 176.6(3) ?
    N1 Zn1 N2 C10 2 . . . -13.9(3) ?
    O1 Zn1 N2 C10 . . . . 76.9(3) ?
    O1 Zn1 N2 C10 2 . . . 114.9(3) ?
    S1 Zn1 N2 C10 . . . . 87.6(3) ?
    N2 Zn1 N2 C11 2 . . . 88.39(19) ?
    N1 Zn1 N2 C11 . . . . -2.61(19) ?
    N1 Zn1 N2 C11 2 . . . 166.92(19) ?
    O1 Zn1 N2 C11 . . . . -102.3(2) ?
    O1 Zn1 N2 C11 2 . . . -64.3(3) ?
    S1 Zn1 N2 C11 . . . . -91.61(19) ?
    C12 N1 C1 C2 . . . . 0.6(5) ?
    Zn1 N1 C1 C2 . . . . -176.5(2) ?
    N1 C1 C2 C3 . . . . -0.8(5) ?
    C6 C5 C4 C12 . . . . -1.4(5) ?
    C6 C5 C4 C3 . . . . 176.9(3) ?
    C1 C2 C3 C4 . . . . 0.1(5) ?
    C12 C4 C3 C2 . . . . 0.6(5) ?
    C5 C4 C3 C2 . . . . -177.8(3) ?
    C4 C5 C6 C7 . . . . 1.7(5) ?
    C11 C7 C6 C5 . . . . -0.2(5) ?
    C8 C7 C6 C5 . . . . -179.5(3) ?
    C10 C9 C8 C7 . . . . -0.1(5) ?
    C11 C7 C8 C9 . . . . 0.4(4) ?
    C6 C7 C8 C9 . . . . 179.7(3) ?
    C1 N1 C12 C4 . . . . 0.2(4) ?
    Zn1 N1 C12 C4 . . . . 177.7(2) ?
    C1 N1 C12 C11 . . . . 178.3(3) ?
    Zn1 N1 C12 C11 . . . . -4.2(3) ?
    C3 C4 C12 N1 . . . . -0.8(4) ?
    C5 C4 C12 N1 . . . . 177.7(3) ?
    C3 C4 C12 C11 . . . . -178.9(3) ?
    C5 C4 C12 C11 . . . . -0.4(4) ?
    C11 N2 C10 C9 . . . . 0.2(5) ?
    Zn1 N2 C10 C9 . . . . -179.0(2) ?
    C8 C9 C10 N2 . . . . -0.2(5) ?
    C10 N2 C11 C7 . . . . 0.2(4) ?
    Zn1 N2 C11 C7 . . . . 179.5(2) ?
    C10 N2 C11 C12 . . . . -178.0(3) ?
    Zn1 N2 C11 C12 . . . . 1.3(3) ?
    C8 C7 C11 N2 . . . . -0.5(4) ?
    C6 C7 C11 N2 . . . . -179.8(3) ?
    C8 C7 C11 C12 . . . . 177.7(3) ?
    C6 C7 C11 C12 . . . . -1.7(4) ?
    N1 C12 C11 N2 . . . . 2.0(4) ?
    C4 C12 C11 N2 . . . . -179.8(3) ?
    N1 C12 C11 C7 . . . . -176.3(2) ?
    C4 C12 C11 C7 . . . . 1.9(4) ?
    C13 C14 C13 O3 2 . . . 65.1(3) ?
loop_
    _geom_hbond_atom_site_label_D
    _geom_hbond_atom_site_label_H
    _geom_hbond_atom_site_label_A
    _geom_hbond_site_symmetry_A
    _geom_hbond_distance_DH
    _geom_hbond_distance_HA
    _geom_hbond_distance_DA
    _geom_hbond_angle_DHA
    O3 H3B O2 . 0.82 1.95 2.727(4) 157
