# Supplementary material for: Bis(1,10-phenanthroline-κ2 N,N′)(sulfato-κ2 O,O′)zinc(II) propane-1,3-diol solvate
Source: Acta Crystallogr Sect E Struct Rep Online. 2010 Apr 24;66(Pt 5):m564. doi: 10.1107/S1600536810014194 (PMC2979185; doi:10.1107/S1600536810014194)
Supplement: Supplementary file 2 [file e-66-0m564-Isup2.hkl]

# 
# h,k,l, Fc-squared, Fo-squared, sigma(Fo-squared) and status flag 
# 
data_I
_shelx_title ' p in   C2/c' 
_shelx_refln_list_code          4 
_shelx_F_calc_maximum      345.42 
_exptl_crystal_F_000      1231.75 
_reflns_d_resolution_high  0.8409 
 
loop_ 
 _symmetry_equiv_pos_as_xyz 
 'x, y, z' 
 '-x, y, -z+1/2' 
 'x+1/2, y+1/2, z' 
 '-x+1/2, y+1/2, -z+1/2' 
 '-x, -y, -z' 
 'x, -y, z-1/2' 
 '-x+1/2, -y+1/2, -z' 
 'x+1/2, -y+1/2, z-1/2' 
 
_cell_length_a    18.3300 
_cell_length_b    12.4060 
_cell_length_c    13.2150 
_cell_angle_alpha  90.000 
_cell_angle_beta  121.780 
_cell_angle_gamma  90.000 
 
_shelx_F_squared_multiplier     1.000 
 
loop_ 
 _refln_index_h 
 _refln_index_k 
 _refln_index_l 
 _refln_F_squared_calc 
 _refln_F_squared_meas 
 _refln_F_squared_sigma 
 _refln_observed_status 
   4   0   0    15205.39    16796.78    180.24 o 
   6   0   0      122.26      111.10     45.59 o 
   8   0   0      572.48      471.78     58.91 o 
  10   0   0     7515.20     7638.40    481.99 o 
  12   0   0     5609.47     6052.86    183.90 o 
  14   0   0    11534.20    11810.47    233.67 o 
  16   0   0      639.33      685.43    112.95 o 
  18   0   0     3185.81     2951.04    197.22 o 
   3   1   0    26224.29    26784.24    185.96 o 
   5   1   0     4588.59     3718.77     56.89 o 
   7   1   0      316.23      144.29     34.90 o 
   9   1   0      484.11      420.35     53.36 o 
  11   1   0      216.73      211.13     53.95 o 
  13   1   0      685.81      611.26     52.19 o 
  15   1   0     3612.32     3657.47    153.59 o 
  17   1   0      550.16      499.86    140.43 o 
   0   2   0    48852.26    45196.23    490.60 o 
   2   2   0       49.49       17.14     17.83 o 
   4   2   0    18252.76    19510.04    160.33 o 
   6   2   0       69.86      152.17     36.34 o 
   8   2   0      355.41      357.47     38.05 o 
  10   2   0     3640.61     3646.46    101.29 o 
  12   2   0      985.51      854.30     64.06 o 
  14   2   0      737.37      705.10     72.73 o 
  16   2   0      147.46      197.87    134.17 o 
  18   2   0      306.51      182.90     74.91 o 
   1   3   0      617.98      753.53     25.56 o 
   3   3   0    12803.29    12401.55     86.05 o 
   5   3   0     3042.04     2538.34     51.29 o 
   7   3   0     4585.65     4224.14     74.33 o 
   9   3   0     3844.80     3653.30     93.33 o 
  11   3   0     1270.56     1236.21     71.83 o 
  13   3   0     1410.32     1251.68     77.58 o 
  15   3   0     1815.78     1764.15    120.60 o 
  17   3   0      308.25      221.89    112.32 o 
   0   4   0     5322.27     5486.44     55.06 o 
   2   4   0     3249.44     2937.04     32.76 o 
   4   4   0      574.69      845.79     55.40 o 
   6   4   0     3510.37     3135.92     63.54 o 
   8   4   0      445.71      313.12     34.02 o 
  10   4   0      465.18      403.91     49.11 o 
  12   4   0       48.60      123.54     44.72 o 
  14   4   0        0.84        6.91     52.89 o 
  16   4   0       95.73       68.91     51.09 o 
   1   5   0     1524.57     1505.07     33.22 o 
   3   5   0    11214.92    11987.89     87.38 o 
   5   5   0     5362.29     5860.57     62.67 o 
   7   5   0     8582.98     8854.10     88.94 o 
   9   5   0     3386.28     3475.51     79.41 o 
  11   5   0     4041.32     4218.77    121.88 o 
  13   5   0     3199.37     3220.83    170.08 o 
  15   5   0     1127.75     1210.15    188.02 o 
  17   5   0     2440.67     2753.17    121.39 o 
   0   6   0     3741.69     3630.79     68.07 o 
   2   6   0    21116.94    21881.11    121.25 o 
   4   6   0       56.53      125.74     31.28 o 
   6   6   0     1425.25     1385.71     38.34 o 
   8   6   0     3692.62     3710.01     74.39 o 
  10   6   0     2242.98     2288.05     74.40 o 
  12   6   0     2204.79     2306.85    115.69 o 
  14   6   0      805.93      883.77    171.48 o 
  16   6   0      532.50      573.76    151.58 o 
   1   7   0       53.84       47.77     26.87 o 
   3   7   0     2102.40     2330.82     58.50 o 
   5   7   0        1.61       98.32     40.99 o 
   7   7   0      189.32      184.99     38.04 o 
   9   7   0        3.46       61.38     47.81 o 
  11   7   0      422.51      398.03     46.18 o 
  13   7   0        0.83       62.35    101.27 o 
  15   7   0      246.42       54.64    124.63 o 
   0   8   0    14793.72    15135.05    175.43 o 
   2   8   0    10876.49    10718.94    146.03 o 
   4   8   0     1057.06      830.85     57.01 o 
   6   8   0     2248.44     2074.10     75.73 o 
   8   8   0     4642.99     4435.53     82.43 o 
  10   8   0     2607.14     2480.93    122.85 o 
  12   8   0     2538.05     2824.82    200.89 o 
  14   8   0     1183.64     1127.26    149.54 o 
   1   9   0     2269.02     2339.99     48.50 o 
   3   9   0      241.03      288.30     45.44 o 
   5   9   0     1497.18     1673.45     99.83 o 
   7   9   0     1597.06     1560.70     86.71 o 
   9   9   0      853.63      868.09    107.78 o 
  11   9   0      835.60      776.04     52.98 o 
  13   9   0      930.75      948.89    150.95 o 
   0  10   0     4081.14     4381.07    121.00 o 
   2  10   0       16.12      153.48     47.56 o 
   4  10   0        5.23       13.20     37.63 o 
   6  10   0       62.75       64.83     41.20 o 
   8  10   0        7.62        4.17     50.13 o 
  10  10   0       91.94      174.40    132.56 o 
  12  10   0       96.65      256.29    136.09 o 
   1  11   0      471.41      527.85     51.17 o 
   3  11   0      529.28      539.23     71.72 o 
   5  11   0      296.37      363.88     54.65 o 
   7  11   0      977.91      967.76     91.11 o 
   9  11   0      839.15      810.28    141.45 o 
  11  11   0      342.96      244.52    102.11 o 
   0  12   0      487.82      556.76    106.32 o 
   2  12   0      403.48      407.34     54.49 o 
   4  12   0      115.27      109.90     39.58 o 
   6  12   0       17.34       69.29     34.03 o 
   8  12   0        0.53        5.96     82.89 o 
  10  12   0       62.88      285.65    133.88 o 
   1  13   0     2214.39     2129.18    123.18 o 
   3  13   0     2315.08     2240.87    155.93 o 
   5  13   0      814.89      766.54     73.36 o 
   7  13   0     2040.41     2146.66    157.33 o 
   0  14   0     4003.88     4224.18    208.70 o 
   2  14   0     1801.64     2048.46    142.61 o 
   4  14   0     1247.67     1191.41    162.57 o 
 -19   1   1     1045.96      918.38     86.50 o 
 -17   1   1     1694.94     1563.61    118.31 o 
 -15   1   1      935.08      921.94     64.45 o 
 -13   1   1     5841.65     5923.11    154.27 o 
 -11   1   1     5081.63     4864.62    111.80 o 
  -9   1   1     8581.27     8324.48    133.75 o 
  -7   1   1     8358.38     7941.28    188.66 o 
  -5   1   1     7933.93     7387.90    199.86 o 
   1   1   1     2802.99     2686.05     21.31 o 
   3   1   1      540.27      711.28     42.81 o 
   5   1   1     1369.28     1292.78     55.08 o 
   7   1   1     9700.91     9664.32    121.89 o 
   9   1   1     3669.35     3274.95     70.38 o 
  11   1   1     3867.76     3699.42    108.74 o 
  13   1   1      912.96      782.16     58.37 o 
  15   1   1     1001.04     1171.27    105.27 o 
  17   1   1      632.17      723.35     80.26 o 
 -18   2   1      409.01      361.13     98.38 o 
 -16   2   1     3010.29     2936.36    171.59 o 
 -14   2   1      226.86      169.40     53.60 o 
 -12   2   1     4807.76     4824.77    112.95 o 
 -10   2   1     2021.26     2231.71     86.44 o 
  -8   2   1     2253.26     2661.56     88.23 o 
  -6   2   1     3264.00     4050.80     73.01 o 
  -4   2   1      135.47      114.73     66.26 o 
  -2   2   1     2901.57     3032.53     51.98 o 
   0   2   1      998.98      744.73     25.52 o 
   2   2   1   109140.66    82148.65    915.31 o 
   4   2   1      269.65      297.85     32.31 o 
   6   2   1       64.73       51.00     34.64 o 
   8   2   1      103.68       91.30     39.18 o 
  10   2   1      782.09      901.25     75.18 o 
  12   2   1     2494.03     2618.31     86.16 o 
  14   2   1     1065.23     1159.25     72.54 o 
  16   2   1      549.96      483.15     92.02 o 
 -17   3   1       52.19       54.49     68.83 o 
 -15   3   1     1049.43     1095.24     74.98 o 
 -13   3   1     5016.95     5683.02    157.69 o 
 -11   3   1     1672.52     1755.34     81.66 o 
  -9   3   1     3332.72     3344.13    116.26 o 
  -7   3   1      259.98      229.35     43.00 o 
  -5   3   1     1949.89     2102.03     62.17 o 
  -3   3   1     6176.38     6450.95     68.32 o 
  -1   3   1     2212.99     2540.24     51.82 o 
   1   3   1   119314.30   111050.60   1183.70 o 
   3   3   1    17275.91    17676.70    113.79 o 
   5   3   1    12341.66    13675.61     95.42 o 
   7   3   1      741.94      725.13     48.57 o 
   9   3   1     2229.35     2342.26     71.55 o 
  11   3   1     1425.55     1275.39     83.55 o 
  13   3   1      776.26      830.87     58.01 o 
  15   3   1      881.75      903.35    251.44 o 
  17   3   1        4.71       34.90     63.36 o 
 -18   4   1     1781.15     1910.31    124.37 o 
 -16   4   1     2743.80     2736.50    122.78 o 
 -14   4   1     5423.46     5629.17    278.69 o 
 -12   4   1     6560.86     6624.99    167.34 o 
 -10   4   1     9870.54    10094.31    159.86 o 
  -8   4   1     6496.54     6404.95    105.24 o 
  -6   4   1     4423.10     3829.66     65.87 o 
  -4   4   1      756.61      536.36     53.57 o 
  -2   4   1     2304.44     1817.49     41.78 o 
   0   4   1    11971.93    11029.00     65.98 o 
   2   4   1    95379.46   109828.19    470.89 o 
   4   4   1    35509.35    38240.03    341.51 o 
   6   4   1      307.53      118.82     41.71 o 
   8   4   1     3069.42     2855.66    187.46 o 
  10   4   1     4706.02     4607.89     98.44 o 
  12   4   1     4967.47     5061.62    163.15 o 
  14   4   1     2591.42     2650.08    133.17 o 
  16   4   1     3464.56     3761.43    169.17 o 
 -17   5   1      724.67      776.40    151.76 o 
 -15   5   1      935.71      907.68     85.11 o 
 -13   5   1     3166.98     2940.85    152.40 o 
 -11   5   1     6701.32     6652.52    130.52 o 
  -9   5   1     4626.15     4521.46     88.43 o 
  -7   5   1    12474.08    12236.92    159.18 o 
  -5   5   1     2384.93     1909.03     54.56 o 
  -3   5   1     3142.28     2778.47     42.39 o 
  -1   5   1      834.17      637.49     24.86 o 
   1   5   1     1201.62     1028.61     33.39 o 
   3   5   1    12857.50    13455.67     95.10 o 
   5   5   1    10706.53     9908.17    106.52 o 
   7   5   1     7324.95     7093.62    104.80 o 
   9   5   1     5222.41     5252.06    105.27 o 
  11   5   1     1744.69     1681.35     99.61 o 
  13   5   1     1147.12     1134.68     95.35 o 
  15   5   1      735.71      597.51     70.02 o 
 -16   6   1       24.34       52.86     63.30 o 
 -14   6   1        3.37       99.63     66.90 o 
 -12   6   1      222.01      199.12     40.42 o 
 -10   6   1       77.48       83.44     41.90 o 
  -8   6   1       74.66       96.73     55.38 o 
  -6   6   1       90.37       89.69     41.78 o 
  -4   6   1     1569.17     1448.20     42.29 o 
  -2   6   1     1604.22     1542.84     36.59 o 
   0   6   1     3572.12     3372.78     43.11 o 
   2   6   1     7082.13     7392.62     78.48 o 
   4   6   1     7525.61     7657.73    108.91 o 
   6   6   1     4302.97     4812.41     59.15 o 
   8   6   1      628.45      583.94     42.38 o 
  10   6   1      110.22      126.63     35.02 o 
  12   6   1        8.71       86.43     63.52 o 
  14   6   1      181.98      142.59     61.92 o 
  16   6   1      326.35      294.96     89.75 o 
 -17   7   1       48.71      107.95     92.05 o 
 -15   7   1       11.93       45.91     52.53 o 
 -13   7   1      860.38      997.32     74.07 o 
 -11   7   1      181.12      157.52     42.18 o 
  -9   7   1       23.51       56.37     31.50 o 
  -7   7   1       66.98      150.28     44.90 o 
  -5   7   1     1152.71     1162.71     37.79 o 
  -3   7   1     4434.48     4698.49     65.09 o 
  -1   7   1     5455.57     5944.07     68.19 o 
   1   7   1    12032.39    13399.33    137.93 o 
   3   7   1       75.41      145.58     29.91 o 
   5   7   1      615.50      710.25     51.63 o 
   7   7   1      349.69      292.16     28.22 o 
   9   7   1       47.32       94.61     34.37 o 
  11   7   1       38.23       89.71     36.82 o 
  13   7   1      243.16      235.42     57.25 o 
  15   7   1      469.80      211.63     88.65 o 
 -16   8   1      722.01      732.58    123.88 o 
 -14   8   1      180.34      147.09     47.34 o 
 -12   8   1      900.96      909.18     68.74 o 
 -10   8   1      747.48      724.67     67.36 o 
  -8   8   1      699.98      646.70     34.42 o 
  -6   8   1      340.73      319.95     27.76 o 
  -4   8   1       56.45       66.79     28.93 o 
  -2   8   1       46.52       75.45     23.40 o 
   0   8   1     3155.51     3205.94     43.74 o 
   2   8   1       34.62       68.17     33.78 o 
   4   8   1      173.37      207.58     35.43 o 
   6   8   1     1165.24     1262.81     61.63 o 
   8   8   1      966.33      957.47     69.03 o 
  10   8   1      321.96      332.29     70.49 o 
  12   8   1      578.43      660.23     58.03 o 
  14   8   1       62.68      -59.38     79.80 o 
 -15   9   1      750.80      819.49    115.05 o 
 -13   9   1     3759.85     3913.55    271.07 o 
 -11   9   1     3887.56     4322.92    135.83 o 
  -9   9   1     4213.62     4016.92     84.65 o 
  -7   9   1     3963.67     3969.70     99.12 o 
  -5   9   1     3583.71     3538.50     79.66 o 
  -3   9   1     1344.90     1280.60     42.69 o 
  -1   9   1     8284.27     8758.58     87.19 o 
   1   9   1     1258.60     1219.81     54.78 o 
   3   9   1     3298.78     3071.53    129.02 o 
   5   9   1     2524.48     2598.75     84.16 o 
   7   9   1     4246.40     4346.46    129.04 o 
   9   9   1     5820.23     6073.73    284.64 o 
  11   9   1     2966.51     2995.03    384.22 o 
  13   9   1     1368.37     1546.17    157.94 o 
 -14  10   1     1639.34     1892.77    169.56 o 
 -12  10   1     1823.96     1876.38    180.74 o 
 -10  10   1     1665.59     1716.36    148.26 o 
  -8  10   1     2965.52     2982.25    132.68 o 
  -6  10   1     2821.34     2703.35    110.18 o 
  -4  10   1     2282.45     2007.13     72.13 o 
  -2  10   1      679.58      596.95     46.10 o 
   0  10   1     6606.90     6487.95    110.27 o 
   2  10   1     5478.62     5406.79    178.29 o 
   4  10   1     4584.57     4762.92    131.77 o 
   6  10   1     1559.41     1584.62    106.81 o 
   8  10   1     3924.78     3991.85    218.26 o 
  10  10   1     1670.60     1768.99    173.55 o 
  12  10   1      591.72      761.02    115.59 o 
 -13  11   1        1.59       32.12     81.01 o 
 -11  11   1        8.05       32.78     93.48 o 
  -9  11   1        0.52       75.60     78.92 o 
  -7  11   1        0.78       19.99     45.16 o 
  -5  11   1       15.83       80.29     30.89 o 
  -3  11   1        2.97      107.20     35.50 o 
  -1  11   1      303.48      300.10     42.31 o 
   1  11   1      159.57      165.49     37.67 o 
   3  11   1      198.85      160.32     55.35 o 
   5  11   1      141.25      137.08     37.78 o 
   7  11   1      342.23      244.30     75.29 o 
   9  11   1      372.00      336.26    117.90 o 
  11  11   1        3.00       33.00     75.83 o 
 -10  12   1      310.91      307.43    104.76 o 
  -8  12   1      372.41      410.88    144.06 o 
  -6  12   1     1260.59     1221.14     88.08 o 
  -4  12   1      712.31      681.95     59.96 o 
  -2  12   1      315.02      470.58     56.77 o 
   0  12   1      845.07      882.97     55.08 o 
   2  12   1     2450.92     2334.43     85.72 o 
   4  12   1       21.97      104.04     41.44 o 
   6  12   1      278.35      250.88     67.94 o 
   8  12   1      988.77     1154.42    143.23 o 
  -9  13   1      385.62      451.06    111.39 o 
  -7  13   1     1260.98     1193.46    137.50 o 
  -5  13   1      784.59      812.38     65.51 o 
  -3  13   1      307.69      369.50    108.06 o 
  -1  13   1      239.38      181.51     60.11 o 
   1  13   1       12.21       85.57     37.45 o 
   3  13   1      325.86      321.07     70.29 o 
   5  13   1      798.02      687.25     71.25 o 
   7  13   1      518.25      604.55    126.96 o 
  -6  14   1       98.91      106.04     46.07 o 
  -4  14   1       60.29      105.27     91.33 o 
  -2  14   1      446.95      482.63     97.93 o 
   0  14   1      280.87      284.01    107.41 o 
   2  14   1      689.57      682.35     92.96 o 
   4  14   1       28.11      125.85     57.78 o 
 -18   0   2     1028.07     1000.41    146.21 o 
 -16   0   2      233.48      159.84     94.82 o 
 -14   0   2    18509.36    20044.83    458.52 o 
 -12   0   2     9106.21     9061.48    362.04 o 
 -10   0   2     8700.07     9075.04    273.68 o 
  -8   0   2     6083.98     5612.92    156.00 o 
  -6   0   2      574.65      432.95    127.27 o 
  -4   0   2    69352.18    81547.77    875.92 o 
  -2   0   2    58887.82    43776.44   1096.95 o 
   4   0   2     9090.36     8569.50    150.39 o 
   6   0   2    27581.33    29897.98    234.19 o 
   8   0   2       32.51       41.13     63.58 o 
  10   0   2     2829.22     2990.09    136.12 o 
  12   0   2     3776.55     3833.47    145.44 o 
  14   0   2     5365.31     5194.09    251.87 o 
  16   0   2     3518.79     3369.82    192.73 o 
 -19   1   2      455.55      595.18     94.27 o 
 -17   1   2     3423.68     3498.71    185.50 o 
 -15   1   2      293.97      253.44     63.71 o 
 -13   1   2     2601.36     2798.22    125.70 o 
 -11   1   2      239.39      171.72     70.21 o 
  -9   1   2     6197.08     6107.59     99.21 o 
  -7   1   2     5202.70     4625.59    138.50 o 
  -5   1   2    15964.48    15429.30    167.06 o 
  -3   1   2     7448.63     7652.33    131.90 o 
  -1   1   2     1817.43     1983.45     34.05 o 
   1   1   2    22514.32    24860.42    130.05 o 
   3   1   2     2824.11     2498.48     64.96 o 
   5   1   2     5512.18     5482.42     67.46 o 
   7   1   2      392.34      678.60     50.19 o 
   9   1   2     1391.60     1396.80     70.56 o 
  11   1   2     1154.54     1185.49     92.18 o 
  13   1   2     1380.87     1347.78     73.45 o 
  15   1   2     1260.91     1496.89    109.26 o 
 -18   2   2      100.97       39.33     67.75 o 
 -16   2   2      821.65      740.39     91.88 o 
 -14   2   2     4189.17     4316.13    183.99 o 
 -12   2   2     2516.17     2817.99    146.51 o 
 -10   2   2      408.52      413.83     79.11 o 
  -8   2   2       29.91       33.33     55.76 o 
  -6   2   2     4851.54     4686.59    162.97 o 
  -4   2   2      958.74      956.09     72.59 o 
  -2   2   2    10907.35    11420.58    100.63 o 
   0   2   2     5487.94     6067.43     50.84 o 
   2   2   2       39.92       23.77     18.07 o 
   4   2   2     5820.04     5693.92     55.79 o 
   6   2   2     7047.61     7930.74     96.55 o 
   8   2   2      116.28       58.45     43.86 o 
  10   2   2        6.23       99.45     62.76 o 
  12   2   2       90.97      117.88     58.47 o 
  14   2   2        4.28      130.90    107.83 o 
  16   2   2        3.86       57.17     59.35 o 
 -19   3   2      284.72      267.85     75.50 o 
 -17   3   2     1857.43     1801.61    130.93 o 
 -15   3   2      274.60      276.45     61.02 o 
 -13   3   2      683.22      599.63     68.84 o 
 -11   3   2     5652.45     5346.36    129.87 o 
  -9   3   2     7820.37     7339.98    219.63 o 
  -7   3   2     5947.88     5084.24    104.45 o 
  -5   3   2     2090.65     1668.80     71.50 o 
  -3   3   2      325.87      439.09     42.74 o 
  -1   3   2     4360.71     4209.80     82.98 o 
   1   3   2    16579.76    18272.36     94.30 o 
   3   3   2    21477.98    24036.78    129.58 o 
   5   3   2     6389.07     6375.48     66.71 o 
   7   3   2      114.80       80.59     28.82 o 
   9   3   2     2312.80     2167.63     86.52 o 
  11   3   2      611.18      530.14    122.98 o 
  13   3   2      335.55      210.09     52.19 o 
  15   3   2      140.79      186.93     64.12 o 
 -18   4   2       14.51       35.41     72.46 o 
 -16   4   2      126.98      102.03     81.73 o 
 -14   4   2       30.69       88.59     42.11 o 
 -12   4   2      221.42      131.60     52.69 o 
 -10   4   2       78.49       97.51     44.45 o 
  -8   4   2     3149.01     2944.55     83.04 o 
  -6   4   2     4733.35     4271.00     85.30 o 
  -4   4   2     1317.76     1178.29     53.31 o 
  -2   4   2      319.70      289.77     27.30 o 
   0   4   2     2058.31     2120.52     52.10 o 
   2   4   2     1779.13     2196.69     34.58 o 
   4   4   2     1802.41     1939.10     46.94 o 
   6   4   2      450.65      401.00     31.93 o 
   8   4   2      542.58      466.34     42.03 o 
  10   4   2      165.76      172.22     40.25 o 
  12   4   2      424.89      309.80     56.40 o 
  14   4   2       69.16       48.81     46.43 o 
  16   4   2       61.82       17.63     97.24 o 
 -17   5   2      345.83      292.94     51.42 o 
 -15   5   2     1250.75     1522.73    340.86 o 
 -13   5   2      247.58      172.76     50.16 o 
 -11   5   2    16307.28    16658.88    230.63 o 
  -9   5   2     8791.51     9103.70    108.94 o 
  -7   5   2    16716.74    17463.87    212.83 o 
  -5   5   2    11088.48    11721.61    147.75 o 
  -3   5   2     7096.75     7086.24    126.58 o 
  -1   5   2     2059.21     1743.37     37.04 o 
   1   5   2     2409.53     2108.02     52.91 o 
   3   5   2    36068.89    41846.46    242.08 o 
   5   5   2     1465.29     1660.18     43.07 o 
   7   5   2     2627.34     2759.28     69.08 o 
   9   5   2     2925.55     2687.68    142.94 o 
  11   5   2     3929.59     3979.32    116.87 o 
  13   5   2     3401.54     3646.75    173.96 o 
  15   5   2     1007.66      819.16    122.69 o 
 -18   6   2      165.31      243.61     79.75 o 
 -16   6   2      154.46      202.88     54.10 o 
 -14   6   2      880.80      844.10    126.28 o 
 -12   6   2     3171.03     3334.03    128.20 o 
 -10   6   2     4040.67     4195.25    105.94 o 
  -8   6   2     2898.91     3060.80    118.49 o 
  -6   6   2     7609.64     7674.64    119.16 o 
  -4   6   2     3052.69     3045.50     56.73 o 
  -2   6   2     1101.81     1050.21     39.07 o 
   0   6   2     3203.03     3065.49     53.02 o 
   2   6   2       23.32       88.96     32.46 o 
   4   6   2    26017.20    26109.30    186.51 o 
   6   6   2      954.52      907.97     38.15 o 
   8   6   2     1045.22     1056.18     52.54 o 
  10   6   2     1376.48     1302.51     64.50 o 
  12   6   2     1127.82     1144.14     75.65 o 
  14   6   2      537.02      478.25     82.25 o 
 -17   7   2      494.00      431.55    142.41 o 
 -15   7   2        2.96       79.49     99.28 o 
 -13   7   2       19.16       20.45     25.71 o 
 -11   7   2      569.84      467.65     50.20 o 
  -9   7   2      198.29      201.75     49.50 o 
  -7   7   2       49.67      101.74     36.82 o 
  -5   7   2       15.51       59.16     28.51 o 
  -3   7   2      153.31      114.26     30.23 o 
  -1   7   2      422.28      404.35     25.66 o 
   1   7   2      374.08      358.24     29.56 o 
   3   7   2     4721.58     5107.67     67.72 o 
   5   7   2      650.89      578.00     48.54 o 
   7   7   2      304.62      244.38     30.08 o 
   9   7   2       34.43       11.15     45.01 o 
  11   7   2      804.87      791.78     60.25 o 
  13   7   2      409.71      416.96    115.25 o 
 -16   8   2      546.22      579.61    174.21 o 
 -14   8   2     1390.86     1597.27    250.46 o 
 -12   8   2     4847.61     5211.86    171.92 o 
 -10   8   2     3367.63     3179.94    110.16 o 
  -8   8   2     3744.98     3635.44     74.49 o 
  -6   8   2     5836.74     5419.03    152.28 o 
  -4   8   2     3507.19     3215.00     62.39 o 
  -2   8   2     6536.21     6455.20     91.29 o 
   0   8   2     3536.62     3446.64     54.12 o 
   2   8   2     4370.97     4214.73     84.50 o 
   4   8   2     9122.46     9265.09    115.67 o 
   6   8   2     5621.39     5716.24    119.01 o 
   8   8   2      140.04      190.88     49.04 o 
  10   8   2     3627.00     3577.74    115.89 o 
  12   8   2      921.17      774.97    133.95 o 
 -15   9   2      524.90      656.00    137.01 o 
 -13   9   2      219.70      236.94     48.10 o 
 -11   9   2     1632.66     1628.82    109.60 o 
  -9   9   2     1635.20     1515.50     94.23 o 
  -7   9   2     2198.41     2256.41     66.17 o 
  -5   9   2     5096.08     5173.26     84.97 o 
  -3   9   2     1764.90     1659.22     71.37 o 
  -1   9   2     1064.49     1067.38     75.50 o 
   1   9   2      273.63      293.19     36.21 o 
   3   9   2      769.76      854.26     60.98 o 
   5   9   2       59.96      130.73     34.18 o 
   7   9   2     3758.35     3597.03    126.54 o 
   9   9   2     1366.55     1598.22    179.27 o 
  11   9   2      281.71      306.44    118.45 o 
  13   9   2      365.31      342.32    114.81 o 
 -14  10   2      507.69      486.09    148.93 o 
 -12  10   2      113.08       90.24     31.49 o 
 -10  10   2       93.09       94.32     16.25 o 
  -8  10   2      534.01      494.17     69.34 o 
  -6  10   2      873.46      887.29     53.21 o 
  -4  10   2       37.02       60.64     34.63 o 
  -2  10   2      289.33      349.72     36.45 o 
   0  10   2      627.08      704.40     47.27 o 
   2  10   2      686.33      697.57     47.45 o 
   4  10   2      153.27      174.93     39.21 o 
   6  10   2       15.63      119.47     53.32 o 
   8  10   2       68.72      118.65     82.67 o 
  10  10   2       62.35       32.78     72.63 o 
 -13  11   2      950.29      916.52    122.24 o 
 -11  11   2      777.39      772.48    140.56 o 
  -9  11   2       48.96       61.80    116.44 o 
  -7  11   2      474.79      467.00    119.23 o 
  -5  11   2      565.25      581.62     49.01 o 
  -3  11   2      448.48      532.32     50.00 o 
  -1  11   2      524.05      568.15     30.34 o 
   1  11   2     1987.85     1933.40     69.98 o 
   3  11   2      662.81      828.56     70.26 o 
   5  11   2       54.91      114.99     47.10 o 
   7  11   2     1406.92     1222.20    140.28 o 
   9  11   2      329.92      268.58    113.81 o 
 -10  12   2      396.48      287.36     92.18 o 
  -8  12   2       47.00       82.45     45.32 o 
  -6  12   2       68.34      104.85     49.79 o 
  -4  12   2      266.55      232.92     42.69 o 
  -2  12   2      411.87      474.85     49.24 o 
   0  12   2     1925.51     1916.79     97.02 o 
   2  12   2      160.32      136.51     39.13 o 
   4  12   2        3.09       50.82     39.66 o 
   6  12   2      547.29      420.64    126.41 o 
   8  12   2      290.58      329.95    127.94 o 
  -9  13   2      259.03      368.69    101.67 o 
  -7  13   2     2298.07     2617.40    175.59 o 
  -5  13   2     2227.29     2318.65    181.17 o 
  -3  13   2     2611.41     2802.75    247.97 o 
  -1  13   2     1833.12     1788.05    120.18 o 
   1  13   2     3081.75     2734.64    159.96 o 
   3  13   2      638.87      677.83    134.65 o 
   5  13   2      506.42      484.91    110.18 o 
  -6  14   2     1379.96     1263.53    120.40 o 
  -4  14   2     2487.45     2694.71    167.51 o 
  -2  14   2     2143.55     2319.51    162.98 o 
   0  14   2      999.56     1202.55    114.96 o 
   2  14   2     1966.97     1922.06    239.14 o 
 -19   1   3     1120.74     1187.19    107.73 o 
 -17   1   3       11.12       50.00     76.65 o 
 -15   1   3     1128.16     1205.67     95.09 o 
 -13   1   3      695.52      740.27    100.34 o 
 -11   1   3     1151.47      781.98     72.92 o 
  -9   1   3    11065.97    11584.98    173.91 o 
  -7   1   3    37788.58    41391.23    306.68 o 
  -5   1   3    22957.56    23902.16    180.03 o 
  -3   1   3     9641.55    10562.29    133.02 o 
  -1   1   3     1661.81     1604.47     66.22 o 
   1   1   3      573.62      452.70     29.86 o 
   3   1   3      576.87      504.20     33.95 o 
   5   1   3    12367.50    14272.70    149.29 o 
   7   1   3     5536.59     5554.41     99.66 o 
   9   1   3       34.45       42.26     34.67 o 
  11   1   3     1706.34     1553.72     70.00 o 
  13   1   3     1376.76     1516.84    102.06 o 
  15   1   3      620.93      798.64    171.85 o 
 -20   2   3      519.45      649.44    178.46 o 
 -18   2   3      499.27      489.18     94.68 o 
 -16   2   3      286.55      258.39     79.74 o 
 -14   2   3       98.56      234.72     78.41 o 
 -12   2   3      999.39      953.56     76.53 o 
 -10   2   3    21400.56    24277.73    418.08 o 
  -8   2   3     3004.77     2914.06     95.59 o 
  -6   2   3     5379.25     5544.52    159.96 o 
  -4   2   3      316.55      300.53     74.65 o 
  -2   2   3    11323.97     9813.05     80.39 o 
   0   2   3       20.08       -3.43     16.87 o 
   2   2   3       61.28       45.05     19.34 o 
   4   2   3     4379.38     4677.82     65.39 o 
   6   2   3       95.25      211.75     47.66 o 
   8   2   3     5839.17     6057.71    108.63 o 
  10   2   3      365.06      284.93     49.30 o 
  12   2   3      989.15     1020.42     78.37 o 
  14   2   3      507.53      517.60     86.72 o 
 -19   3   3      663.59      591.90    184.83 o 
 -17   3   3      816.51      821.39     99.39 o 
 -15   3   3     1373.12     1206.63    105.27 o 
 -13   3   3     8866.48     8599.09    151.95 o 
 -11   3   3      464.34      755.43    113.40 o 
  -9   3   3     1999.40     2117.85     93.78 o 
  -7   3   3        4.36        4.86     67.66 o 
  -5   3   3       37.49       75.79     27.79 o 
  -3   3   3    15568.22    15092.33    113.08 o 
  -1   3   3    10600.63     9663.80     92.14 o 
   1   3   3    12541.06    12939.60     94.32 o 
   3   3   3    11802.67    11888.84     75.95 o 
   5   3   3     3554.12     3986.68     54.94 o 
   7   3   3     2985.75     2937.47    110.03 o 
   9   3   3        3.09       78.16     29.39 o 
  11   3   3      132.85      145.61     38.35 o 
  13   3   3      369.29      427.00     59.06 o 
  15   3   3      653.70      639.45    155.79 o 
 -18   4   3     3026.87     2998.46    160.55 o 
 -16   4   3     4155.92     4061.86    136.92 o 
 -14   4   3       42.20      162.36    153.64 o 
 -12   4   3    19161.41    19696.75    297.59 o 
 -10   4   3    13933.00    14915.01    444.21 o 
  -8   4   3     5062.55     5189.91    140.33 o 
  -6   4   3       35.39       53.88     29.12 o 
  -4   4   3      743.68      620.84     36.31 o 
  -2   4   3     7774.30     7576.63     93.59 o 
   0   4   3    15893.31    15907.97     87.81 o 
   2   4   3    40159.81    44076.07    286.53 o 
   4   4   3    17815.15    18628.80    190.23 o 
   6   4   3    10043.39    10302.72    122.15 o 
   8   4   3     4234.83     4423.63     84.55 o 
  10   4   3     1232.74     1216.80     81.75 o 
  12   4   3     2116.55     2094.88    102.46 o 
  14   4   3     1031.99     1124.63     99.85 o 
 -19   5   3     1055.76     1032.41    164.98 o 
 -17   5   3     1722.43     1901.87    225.85 o 
 -15   5   3     3382.56     3185.99    129.35 o 
 -13   5   3       19.39       33.40     59.85 o 
 -11   5   3     5361.03     5150.47    163.19 o 
  -9   5   3     4799.28     4462.57    102.27 o 
  -7   5   3     7602.10     7320.84    137.48 o 
  -5   5   3     6702.15     5936.60     94.20 o 
  -3   5   3     3566.85     3391.40     52.19 o 
  -1   5   3     4951.75     4906.07     55.18 o 
   1   5   3      472.05      453.59     25.83 o 
   3   5   3    18033.99    19281.89    166.68 o 
   5   5   3     8210.14     8695.92    114.88 o 
   7   5   3     3590.54     3496.25     72.24 o 
   9   5   3      840.54      943.96     56.90 o 
  11   5   3     3197.02     2819.22    117.38 o 
  13   5   3       31.02       55.13     44.85 o 
 -18   6   3       84.67      158.73     71.24 o 
 -16   6   3        6.14       56.20     62.91 o 
 -14   6   3     2272.74     2173.59    173.97 o 
 -12   6   3      964.87     1027.27     77.06 o 
 -10   6   3     2682.90     2534.81    105.18 o 
  -8   6   3      498.55      521.65     54.20 o 
  -6   6   3      131.98       97.86     31.95 o 
  -4   6   3      185.79      192.07     40.86 o 
  -2   6   3       96.04      129.10     28.86 o 
   0   6   3      726.00      698.06     28.11 o 
   2   6   3     6317.61     6747.69     82.35 o 
   4   6   3       99.67      213.25     42.81 o 
   6   6   3       35.41       96.19     37.41 o 
   8   6   3      479.36      360.54     34.87 o 
  10   6   3        5.10       14.58     33.25 o 
  12   6   3      475.11      327.40     59.62 o 
  14   6   3      119.15      117.11    102.98 o 
 -17   7   3      430.87      494.24    163.05 o 
 -15   7   3      104.86       64.77     45.81 o 
 -13   7   3       70.81       69.21    100.44 o 
 -11   7   3      318.55      298.59     47.15 o 
  -9   7   3     3244.33     3337.74     97.69 o 
  -7   7   3      477.29      382.60     37.39 o 
  -5   7   3     3436.39     3262.40     55.96 o 
  -3   7   3     6040.26     6266.15     71.22 o 
  -1   7   3     1551.91     1499.60     38.86 o 
   1   7   3       21.18       71.46     34.35 o 
   3   7   3      902.54      999.17     49.33 o 
   5   7   3     2598.00     2679.24     72.28 o 
   7   7   3     1306.60     1066.31     44.01 o 
   9   7   3      228.19      237.38     34.00 o 
  11   7   3      748.95      619.71     63.96 o 
  13   7   3      218.64      229.60    103.10 o 
 -16   8   3       17.57       44.04     89.73 o 
 -14   8   3      268.92      258.09    129.98 o 
 -12   8   3       29.22      114.46    134.54 o 
 -10   8   3     2248.93     2150.07    145.31 o 
  -8   8   3      584.73      494.15     40.49 o 
  -6   8   3       60.51      110.00     42.73 o 
  -4   8   3      632.94      717.70     49.43 o 
  -2   8   3        8.32       69.80     27.72 o 
   0   8   3      310.09      279.64     36.21 o 
   2   8   3     1490.51     1426.55     55.92 o 
   4   8   3     3817.27     3864.88     83.22 o 
   6   8   3     1133.07     1001.14     67.16 o 
   8   8   3        0.13       80.93     39.96 o 
  10   8   3      382.62      356.51     47.67 o 
  12   8   3      160.10      100.89     76.60 o 
 -15   9   3     1733.29     1890.94    168.80 o 
 -13   9   3     2303.65     2209.42    346.41 o 
 -11   9   3     1819.49     1731.72    108.14 o 
  -9   9   3     6001.19     6053.67    163.28 o 
  -7   9   3      610.73      648.03     44.30 o 
  -5   9   3     6100.30     6327.90    100.90 o 
  -3   9   3     3827.97     3726.91     69.46 o 
  -1   9   3     4254.21     4161.26     65.85 o 
   1   9   3     5003.76     4948.59     87.29 o 
   3   9   3     1780.70     1735.94     66.52 o 
   5   9   3    13189.47    13126.58    191.41 o 
   7   9   3       25.59       43.10     86.51 o 
   9   9   3     2569.49     2386.64    179.83 o 
  11   9   3      818.28     1062.88    116.93 o 
 -14  10   3     1745.60     1819.02    160.40 o 
 -12  10   3     2443.06     2602.62    122.26 o 
 -10  10   3     2105.40     2301.26    109.28 o 
  -8  10   3      392.20      434.14     47.12 o 
  -6  10   3     3104.31     3219.27    103.43 o 
  -4  10   3     2723.77     2750.11     91.49 o 
  -2  10   3     2915.17     2855.41     58.40 o 
   0  10   3     3681.08     3836.49     74.21 o 
   2  10   3     3111.30     3078.02    126.66 o 
   4  10   3     1988.99     2203.72     83.08 o 
   6  10   3     6935.42     6806.78    233.60 o 
   8  10   3     3006.08     2497.38    189.71 o 
  10  10   3      229.51      363.16    118.88 o 
 -13  11   3      142.70      256.41    138.08 o 
 -11  11   3      629.72      517.44     50.04 o 
  -9  11   3       20.03       64.60     31.25 o 
  -7  11   3        2.53       38.90     44.11 o 
  -5  11   3       91.55       63.13     28.80 o 
  -3  11   3       91.26      102.76     28.45 o 
  -1  11   3        4.05       30.61     26.74 o 
   1  11   3      195.66      171.78     38.41 o 
   3  11   3      214.33      163.80     30.37 o 
   5  11   3       34.88       93.72     31.40 o 
   7  11   3       35.61      105.08     73.95 o 
   9  11   3      502.73      672.11     96.71 o 
 -12  12   3     1068.31     1030.10    157.03 o 
 -10  12   3      520.92      530.48    123.32 o 
  -8  12   3      889.75      831.55     41.43 o 
  -6  12   3      552.08      451.82     48.22 o 
  -4  12   3      717.20      676.75     67.19 o 
  -2  12   3      345.85      357.97     32.31 o 
   0  12   3      823.10      860.18     54.56 o 
   2  12   3      265.41      241.31     41.95 o 
   4  12   3      407.07      390.02     87.21 o 
   6  12   3      206.04      183.24     72.19 o 
  -9  13   3      964.14     1141.03    160.67 o 
  -7  13   3      813.31      661.18    131.62 o 
  -5  13   3      793.75      869.53    121.52 o 
  -3  13   3      664.55      752.22     98.36 o 
  -1  13   3      221.10      299.55     55.80 o 
   1  13   3       95.59      108.81     39.20 o 
   3  13   3      226.46      166.85     57.59 o 
   5  13   3      285.00      278.39     66.23 o 
  -6  14   3       95.58      106.86     49.95 o 
  -4  14   3       29.71       67.90    130.90 o 
  -2  14   3      159.31      111.97     64.79 o 
   0  14   3      477.62      443.29     91.12 o 
   2  14   3      915.41     1007.24    100.54 o 
 -20   0   4     1172.50     1038.12    127.11 o 
 -18   0   4     5520.17     5264.17    210.14 o 
 -16   0   4     6581.45     6276.32    288.83 o 
 -14   0   4     7012.35     6753.33    281.87 o 
 -12   0   4    10693.60    10930.94    252.68 o 
 -10   0   4     3983.18     3371.90    146.72 o 
  -8   0   4    75039.91    90249.22   1815.94 o 
  -6   0   4     7696.55     6860.58     97.78 o 
  -4   0   4     6540.69     5470.81    102.86 o 
  -2   0   4    28973.95    27288.06    291.80 o 
   0   0   4    21036.29    19332.10    149.05 o 
   2   0   4    12818.89    12190.76    164.04 o 
   4   0   4    18041.39    17591.28    239.51 o 
   6   0   4    13732.76    14529.18    207.12 o 
   8   0   4     4134.92     3986.06    123.66 o 
  10   0   4     4174.04     4449.61    196.98 o 
  12   0   4     2640.76     2904.39    181.95 o 
  14   0   4     2830.95     2867.69    170.22 o 
 -19   1   4      577.13      643.41    102.11 o 
 -17   1   4     1459.51     1466.34     96.50 o 
 -15   1   4     1472.85     1588.51    105.41 o 
 -13   1   4      563.50      689.58    248.89 o 
 -11   1   4     6008.99     6700.19    108.74 o 
  -9   1   4     2254.34     2270.13     79.84 o 
  -7   1   4    11381.55    12109.26    120.48 o 
  -5   1   4     7791.73     7651.41     83.28 o 
  -3   1   4     9914.76    10543.30    131.87 o 
  -1   1   4     1027.86     1093.87     33.81 o 
   1   1   4     2696.61     2774.17     41.95 o 
   3   1   4     1179.29     1192.32     55.07 o 
   5   1   4     1142.74     1081.45     49.57 o 
   7   1   4     5001.09     5195.73    139.04 o 
   9   1   4     1148.22     1201.19     62.65 o 
  11   1   4      918.05      952.49    130.38 o 
  13   1   4     1685.97     1702.07    111.77 o 
 -20   2   4       32.71      108.90     63.24 o 
 -18   2   4      473.33      520.58    101.87 o 
 -16   2   4      114.88      126.88    127.87 o 
 -14   2   4      436.05      498.40    100.94 o 
 -12   2   4      281.73      263.07     47.56 o 
 -10   2   4        8.43       91.69     55.46 o 
  -8   2   4     3510.26     4019.50     99.27 o 
  -6   2   4      217.42      134.29     38.31 o 
  -4   2   4     2056.00     1917.62     79.14 o 
  -2   2   4      784.72      625.19     26.94 o 
   0   2   4      286.30      322.55     18.09 o 
   2   2   4     3863.26     4072.32     54.90 o 
   4   2   4     2443.63     2543.05     57.61 o 
   6   2   4     2965.09     3152.32     88.66 o 
   8   2   4       11.68       51.32     38.43 o 
  10   2   4      191.15      181.84     38.57 o 
  12   2   4      163.75      145.37     56.08 o 
  14   2   4      321.62      417.18     94.98 o 
 -19   3   4      718.75      745.57    116.98 o 
 -17   3   4     1893.60     1785.53    125.35 o 
 -15   3   4      185.07      243.07     77.60 o 
 -13   3   4      191.53      112.50     66.76 o 
 -11   3   4      991.62     1159.99    123.72 o 
  -9   3   4      865.24      717.45    123.83 o 
  -7   3   4      965.51      922.25     63.94 o 
  -5   3   4     8360.22     8718.33    139.46 o 
  -3   3   4     6323.75     6705.70    104.09 o 
  -1   3   4    11191.44    12666.52     95.17 o 
   1   3   4     4547.38     4849.67     54.46 o 
   3   3   4     2533.73     2768.31     45.50 o 
   5   3   4     2127.85     2304.53     49.49 o 
   7   3   4     2920.39     3285.05     79.47 o 
   9   3   4      183.29      194.51     34.13 o 
  11   3   4       71.23       42.25     23.07 o 
  13   3   4      715.55      553.53     79.21 o 
 -20   4   4       12.45       59.08     67.43 o 
 -18   4   4       18.07      112.67     73.95 o 
 -16   4   4      571.71      489.43     93.62 o 
 -14   4   4      341.51      345.54     77.83 o 
 -12   4   4        2.04      -17.32     75.77 o 
 -10   4   4     2519.61     2797.94    142.41 o 
  -8   4   4     2395.82     2428.56     95.06 o 
  -6   4   4    10781.66    12249.17    160.08 o 
  -4   4   4        4.64      -18.64     28.98 o 
  -2   4   4     1701.06     1424.44     32.73 o 
   0   4   4     3234.59     2916.71     45.36 o 
   2   4   4        0.50       38.97     22.59 o 
   4   4   4      126.66      174.68     29.04 o 
   6   4   4      422.02      456.06     49.37 o 
   8   4   4     1125.08     1062.18     72.88 o 
  10   4   4      559.57      431.28     47.10 o 
  12   4   4      417.33      457.30     71.02 o 
  14   4   4      442.31      478.64     90.14 o 
 -19   5   4     1105.37     1046.15     98.51 o 
 -17   5   4      861.18      847.97     92.86 o 
 -15   5   4       54.30       60.71    106.73 o 
 -13   5   4     1593.09     1574.39    141.60 o 
 -11   5   4     6652.47     6474.52    168.02 o 
  -9   5   4     9920.53    10225.72    268.00 o 
  -7   5   4    14358.97    14861.93    211.04 o 
  -5   5   4     8070.05     7498.54     86.89 o 
  -3   5   4     8564.80     7789.41     80.55 o 
  -1   5   4    12483.61    11735.30     93.07 o 
   1   5   4      709.65      542.01     47.01 o 
   3   5   4     1111.48     1142.45     38.72 o 
   5   5   4     2701.50     2689.97     70.88 o 
   7   5   4     2262.37     2131.15     64.38 o 
   9   5   4     2866.34     2985.47     94.61 o 
  11   5   4     1807.01     1722.44    199.31 o 
  13   5   4     1489.28     1229.38    118.30 o 
 -18   6   4      749.50      733.98     91.86 o 
 -16   6   4     1278.80     1163.16    154.96 o 
 -14   6   4      706.86      577.39    103.91 o 
 -12   6   4       11.14       46.33     31.75 o 
 -10   6   4    12229.50    12933.81    188.25 o 
  -8   6   4     7778.61     8391.54    190.23 o 
  -6   6   4      870.38      810.60     44.46 o 
  -4   6   4     6520.21     7015.07     93.82 o 
  -2   6   4      533.24      517.85     40.04 o 
   0   6   4     2376.59     2184.59     38.18 o 
   2   6   4      859.31      851.93     35.11 o 
   4   6   4     1205.76     1292.27     61.68 o 
   6   6   4     2988.71     2908.42     71.16 o 
   8   6   4      584.36      621.54     54.37 o 
  10   6   4     4968.69     4551.65    117.36 o 
  12   6   4      235.56      314.49     93.94 o 
 -17   7   4        0.55       48.98    149.44 o 
 -15   7   4       30.24       84.66     91.72 o 
 -13   7   4      358.42      267.93     89.86 o 
 -11   7   4     5108.32     4775.49    189.77 o 
  -9   7   4       36.80      112.40     55.07 o 
  -7   7   4      551.23      567.15     46.07 o 
  -5   7   4     2632.04     2829.66     95.13 o 
  -3   7   4      177.50      163.90     31.64 o 
  -1   7   4      593.56      571.58     37.13 o 
   1   7   4      677.28      655.02     28.66 o 
   3   7   4     1819.34     1982.69     69.52 o 
   5   7   4      241.24      311.09     57.93 o 
   7   7   4        1.58       33.43     23.06 o 
   9   7   4        2.90       70.71     27.94 o 
  11   7   4      210.83      293.62     89.30 o 
 -16   8   4     1136.24     1245.30    153.95 o 
 -14   8   4     1959.23     2012.55    174.80 o 
 -12   8   4       59.83       39.95     46.16 o 
 -10   8   4    15857.79    16296.69    266.31 o 
  -8   8   4     7208.62     7485.06    117.59 o 
  -6   8   4     3704.63     3667.98     71.76 o 
  -4   8   4     2860.73     2946.80     64.65 o 
  -2   8   4     1406.67     1447.70     45.49 o 
   0   8   4     2975.58     3051.13     43.76 o 
   2   8   4     2113.14     2243.56    118.94 o 
   4   8   4     7907.40     8164.58    116.82 o 
   6   8   4     1999.68     2273.75     96.91 o 
   8   8   4     1886.30     2032.29     96.95 o 
  10   8   4      717.00      876.35    116.04 o 
 -15   9   4      682.85      845.20    137.24 o 
 -13   9   4     1437.10     1168.13    157.74 o 
 -11   9   4      162.48       66.40     37.25 o 
  -9   9   4        6.83       35.98     32.76 o 
  -7   9   4     6809.29     6613.16    128.82 o 
  -5   9   4     4351.99     4246.06     85.93 o 
  -3   9   4     3707.91     4009.30     72.35 o 
  -1   9   4      877.80      830.39     26.95 o 
   1   9   4       13.75       49.79     26.27 o 
   3   9   4      431.31      387.28     41.22 o 
   5   9   4     1384.14     1353.20     77.57 o 
   7   9   4     2162.27     2064.70    118.49 o 
   9   9   4      436.78      527.59     95.71 o 
 -14  10   4       47.09      109.93    100.88 o 
 -12  10   4        7.51       39.91     33.39 o 
 -10  10   4        5.04        8.36     30.10 o 
  -8  10   4       41.35       25.89     28.61 o 
  -6  10   4      367.65      414.05     42.31 o 
  -4  10   4      188.86      202.84     35.57 o 
  -2  10   4       12.63       70.28     31.59 o 
   0  10   4      244.83      169.70     39.44 o 
   2  10   4      746.56      714.52     49.71 o 
   4  10   4     1578.75     1382.40     73.16 o 
   6  10   4      476.14      363.27     59.71 o 
   8  10   4     1064.38      864.80    108.00 o 
 -13  11   4      292.38      419.80    167.90 o 
 -11  11   4      553.37      469.33     53.67 o 
  -9  11   4      540.60      493.14     53.80 o 
  -7  11   4     1132.01      979.77     56.42 o 
  -5  11   4      517.95      503.71     41.61 o 
  -3  11   4      999.51      977.63     46.75 o 
  -1  11   4     1993.03     2003.61     62.31 o 
   1  11   4     1093.84     1070.91     67.46 o 
   3  11   4      486.24      425.89     44.97 o 
   5  11   4      113.99       72.27     43.30 o 
   7  11   4     2120.75     1946.11    158.56 o 
 -12  12   4      159.33      353.77    146.03 o 
 -10  12   4        2.18       49.54     51.60 o 
  -8  12   4      531.22      422.45     45.15 o 
  -6  12   4      160.62      132.90     28.40 o 
  -4  12   4      948.22      831.07     87.18 o 
  -2  12   4      518.32      483.59     78.31 o 
   0  12   4       28.00       55.91     27.44 o 
   2  12   4       30.21      103.37     29.63 o 
   4  12   4       30.57       28.51     30.83 o 
   6  12   4     1161.43     1286.80    157.92 o 
  -9  13   4     2093.19     2016.09    161.76 o 
  -7  13   4     1414.97     1458.97    135.75 o 
  -5  13   4     2371.25     2439.61    178.71 o 
  -3  13   4      172.39      203.71     36.85 o 
  -1  13   4     2419.57     2260.78    117.54 o 
   1  13   4     1345.19     1512.94    115.19 o 
   3  13   4      976.43      973.66     97.88 o 
  -6  14   4      250.77      261.26     75.69 o 
  -4  14   4      417.66      408.27     69.90 o 
  -2  14   4     3484.68     3547.03     86.75 o 
   0  14   4      844.65     1067.71    137.72 o 
 -21   1   5      567.55      446.58    102.12 o 
 -19   1   5     1070.55     1082.16    114.29 o 
 -17   1   5     1162.20     1012.42     97.58 o 
 -15   1   5      955.77      914.20    105.05 o 
 -13   1   5      484.75      435.46     73.88 o 
 -11   1   5       32.11      135.77     52.55 o 
  -9   1   5    11921.03    13412.56    138.79 o 
  -7   1   5    18586.11    20974.16    168.68 o 
  -5   1   5    10490.21    11815.64    104.43 o 
  -3   1   5     4612.50     4952.13     52.30 o 
  -1   1   5     2337.25     2259.32     41.58 o 
   1   1   5     3177.92     3265.79     41.41 o 
   3   1   5     2347.41     2311.05     52.40 o 
   5   1   5     1181.11     1318.19     53.95 o 
   7   1   5     2141.48     2182.73     69.22 o 
   9   1   5     1734.81     1731.82     68.05 o 
  11   1   5      165.71      169.37     41.71 o 
  13   1   5      431.28      574.01     83.84 o 
 -20   2   5       75.72       33.66     66.05 o 
 -18   2   5       69.80      111.75     81.94 o 
 -16   2   5      325.11      398.35     87.87 o 
 -14   2   5      934.69      929.72    120.87 o 
 -12   2   5     2581.55     2445.44     91.03 o 
 -10   2   5     2494.49     2249.06     78.72 o 
  -8   2   5     5279.95     5065.71     84.93 o 
  -6   2   5    19394.88    20514.73    204.43 o 
  -4   2   5       41.19       28.49     22.96 o 
  -2   2   5      999.86      727.34     32.33 o 
   0   2   5     1667.82     1227.60     66.69 o 
   2   2   5       10.77       48.05     22.54 o 
   4   2   5      308.68      218.68     32.44 o 
   6   2   5     1301.89     1345.19     62.09 o 
   8   2   5     1618.95     1585.03     71.76 o 
  10   2   5      487.47      471.43     44.53 o 
  12   2   5     1600.06     1645.55    100.83 o 
 -19   3   5      771.86      905.09    324.35 o 
 -17   3   5     2886.66     2947.14    141.98 o 
 -15   3   5     1343.38     1215.09    150.40 o 
 -13   3   5      996.35      920.98     69.01 o 
 -11   3   5      383.97      260.11     55.62 o 
  -9   3   5      319.80      536.06     70.28 o 
  -7   3   5     6614.94     7185.37    125.45 o 
  -5   3   5     2683.99     2337.53     71.32 o 
  -3   3   5      203.31       51.67     26.99 o 
  -1   3   5    14741.86    14281.51     78.51 o 
   1   3   5     8101.42     8076.85     82.08 o 
   3   3   5     4350.56     4291.68     59.52 o 
   5   3   5     2914.81     2682.19     67.47 o 
   7   3   5      298.70      275.35     50.32 o 
   9   3   5       25.98       62.71     22.33 o 
  11   3   5       38.63       41.80     29.63 o 
  13   3   5      694.42      738.81    126.25 o 
 -20   4   5     2439.10     2487.61    138.80 o 
 -18   4   5     1441.92     1670.29    118.92 o 
 -16   4   5     5097.49     4946.07    175.64 o 
 -14   4   5     5692.94     5609.30    386.52 o 
 -12   4   5     4676.15     5163.33    156.00 o 
 -10   4   5     7109.41     7269.62    147.23 o 
  -8   4   5     3511.20     3128.83     82.88 o 
  -6   4   5    18170.36    19204.67    170.44 o 
  -4   4   5       52.39       70.72     40.49 o 
  -2   4   5    13187.34    14222.03    158.97 o 
   0   4   5    10646.31    11116.50    104.51 o 
   2   4   5    14750.67    15217.54     87.46 o 
   4   4   5     7593.95     8135.88     98.73 o 
   6   4   5     3122.45     3491.75     83.64 o 
   8   4   5     4017.44     4457.57    105.74 o 
  10   4   5      351.03      419.30     52.42 o 
  12   4   5     1467.44     1365.04    183.91 o 
 -19   5   5     1075.36      988.42    143.01 o 
 -17   5   5     1460.80     1504.25    115.60 o 
 -15   5   5     2859.62     3007.54    219.26 o 
 -13   5   5      911.66      949.14     91.54 o 
 -11   5   5     1732.63     2077.12    157.17 o 
  -9   5   5     4056.43     4325.61    128.38 o 
  -7   5   5       99.78       65.73     34.46 o 
  -5   5   5     5745.43     5548.47     91.34 o 
  -3   5   5    18927.49    20202.90    204.83 o 
  -1   5   5    12590.34    13430.10    122.97 o 
   1   5   5     7523.03     8089.04    106.60 o 
   3   5   5     2093.21     2201.57     52.82 o 
   5   5   5      965.50     1011.90     41.09 o 
   7   5   5      547.79      596.22     39.74 o 
   9   5   5     2156.93     2246.46     98.69 o 
  11   5   5      620.49      544.01     66.84 o 
 -18   6   5       52.07       54.05     69.08 o 
 -16   6   5       41.08        1.10    104.30 o 
 -14   6   5       63.13       52.10    111.48 o 
 -12   6   5     1491.24     1560.47    103.12 o 
 -10   6   5     1140.97     1312.32    135.65 o 
  -8   6   5     5273.15     5649.10    126.54 o 
  -6   6   5      540.97      582.66     41.60 o 
  -4   6   5       50.86       41.40     38.68 o 
  -2   6   5     1615.17     1571.31     40.93 o 
   0   6   5       41.80       41.49     26.70 o 
   2   6   5      157.97      200.96     37.32 o 
   4   6   5      945.56      966.74     47.97 o 
   6   6   5      455.16      545.93     38.49 o 
   8   6   5      426.02      452.18     43.05 o 
  10   6   5       78.68       96.58     48.52 o 
  12   6   5      190.05      290.41     99.12 o 
 -17   7   5      641.41      721.30    145.85 o 
 -15   7   5     1236.64     1510.40    168.33 o 
 -13   7   5       70.17      142.18     45.05 o 
 -11   7   5      686.71      679.01     69.93 o 
  -9   7   5      822.81      841.84     70.69 o 
  -7   7   5       55.54      141.84     44.86 o 
  -5   7   5      410.58      342.59     34.24 o 
  -3   7   5     1829.35     1801.96     55.50 o 
  -1   7   5     1488.81     1313.47     41.32 o 
   1   7   5     1269.00     1184.66     47.14 o 
   3   7   5       38.17       62.16     25.12 o 
   5   7   5      160.59      161.35     39.05 o 
   7   7   5      381.05      448.80     61.56 o 
   9   7   5      396.55      372.38     35.36 o 
  11   7   5      667.20      720.75    100.80 o 
 -18   8   5      128.79       71.86     99.01 o 
 -16   8   5       53.16      176.38    116.22 o 
 -14   8   5      650.01      299.88    141.22 o 
 -12   8   5      197.51      239.52     85.54 o 
 -10   8   5      874.38      813.45     68.81 o 
  -8   8   5      364.85      332.60     54.07 o 
  -6   8   5        7.30       15.77     46.85 o 
  -4   8   5      803.97      861.51     55.62 o 
  -2   8   5      513.86      515.38     36.69 o 
   0   8   5      348.53      278.62     32.44 o 
   2   8   5       64.19      116.73     31.90 o 
   4   8   5      321.97      296.73     35.76 o 
   6   8   5      143.25      166.73     51.74 o 
   8   8   5        0.44       86.80     44.18 o 
  10   8   5       67.81       67.93     50.55 o 
 -17   9   5     1412.45     1640.50    158.38 o 
 -15   9   5     1205.47     1403.28    183.44 o 
 -13   9   5      849.65      847.73    145.76 o 
 -11   9   5      193.08      185.56     48.22 o 
  -9   9   5     6884.15     6898.01    134.49 o 
  -7   9   5     2342.81     2188.06     82.88 o 
  -5   9   5     4356.68     4450.72     98.33 o 
  -3   9   5     7017.91     7022.91    190.68 o 
  -1   9   5     1512.50     1379.54     35.98 o 
   1   9   5     7212.87     7247.36    120.98 o 
   3   9   5     2417.04     2443.46     76.54 o 
   5   9   5     2558.94     2566.90    102.78 o 
   7   9   5     1029.21      984.82     99.52 o 
   9   9   5      220.73      224.52     52.03 o 
 -14  10   5     1982.14     2046.64    112.98 o 
 -12  10   5     2117.87     1921.02    219.07 o 
 -10  10   5       84.20       79.27     53.46 o 
  -8  10   5     7062.41     7420.66    144.82 o 
  -6  10   5     2428.87     2571.88     91.86 o 
  -4  10   5     3392.73     3526.29     76.67 o 
  -2  10   5      259.31      245.23     28.55 o 
   0  10   5     7106.76     7355.92    140.74 o 
   2  10   5     2440.38     2513.71     76.39 o 
   4  10   5     1469.46     1612.06     89.48 o 
   6  10   5     2330.82     2143.47    144.88 o 
   8  10   5      362.82      328.10     82.57 o 
 -13  11   5       32.04      108.97    151.27 o 
 -11  11   5      510.51      523.10     79.54 o 
  -9  11   5     1922.15     1929.37    137.42 o 
  -7  11   5      237.89      224.36     56.86 o 
  -5  11   5       80.30       77.04     38.76 o 
  -3  11   5      353.09      332.59     39.19 o 
  -1  11   5     2998.26     2960.43     78.40 o 
   1  11   5        7.79       45.70     26.75 o 
   3  11   5        0.10       88.10     32.61 o 
   5  11   5      697.18      596.33    145.69 o 
   7  11   5      105.74       87.28     47.68 o 
 -12  12   5      505.30      505.63     95.83 o 
 -10  12   5      343.56      186.80     48.45 o 
  -8  12   5     1478.03     1491.68     92.42 o 
  -6  12   5     4357.04     4334.78    105.38 o 
  -4  12   5      180.52      226.86     42.71 o 
  -2  12   5       20.42       92.63     42.76 o 
   0  12   5      648.30      623.71     57.74 o 
   2  12   5      278.53      237.13     44.18 o 
   4  12   5      109.90      136.33     45.17 o 
  -9  13   5      453.77      442.58    114.15 o 
  -7  13   5        5.85       89.05     41.66 o 
  -5  13   5       73.88       63.71     29.23 o 
  -3  13   5     2338.68     2421.14    137.33 o 
  -1  13   5      959.19     1077.03    139.34 o 
   1  13   5      208.68      139.21     43.59 o 
 -20   0   6     1983.23     1780.06    183.30 o 
 -18   0   6     3646.47     3692.90    226.19 o 
 -16   0   6     7730.53     8354.73    347.74 o 
 -14   0   6     9658.47     9584.29    337.55 o 
 -12   0   6    18116.69    19004.54    422.87 o 
 -10   0   6    16142.94    16399.93    400.13 o 
  -8   0   6    10476.64    10202.28    248.88 o 
  -6   0   6    13781.38    13285.14    136.78 o 
  -4   0   6    14053.63    13553.46    119.70 o 
  -2   0   6     2806.97     4021.41     74.02 o 
   0   0   6    19982.52    21005.44    274.06 o 
   2   0   6    14211.63    14451.56     97.77 o 
   4   0   6    12685.55    12332.33    187.32 o 
   6   0   6     8818.32     8616.66    208.80 o 
   8   0   6     3609.66     3535.02    201.24 o 
  10   0   6     2950.51     3158.93    175.34 o 
  12   0   6      306.88      400.05    123.97 o 
 -21   1   6      469.97      365.42    257.23 o 
 -19   1   6     1002.10     1154.89    114.85 o 
 -17   1   6     1330.71     1300.56    159.73 o 
 -15   1   6     4145.19     4060.32    241.35 o 
 -13   1   6     5467.62     5644.86    155.86 o 
 -11   1   6     3071.68     3234.18     89.60 o 
  -9   1   6     2150.82     2082.36     99.73 o 
  -7   1   6     1511.12     1507.01     48.73 o 
  -5   1   6      168.40      158.61     23.79 o 
  -3   1   6       36.95       55.12     27.17 o 
  -1   1   6     4706.71     4922.97     65.77 o 
   1   1   6     2420.86     2407.16     65.65 o 
   3   1   6     6637.64     6886.85     98.11 o 
   5   1   6     2981.74     3078.94     65.77 o 
   7   1   6     1547.74     1474.66     49.25 o 
   9   1   6     1542.98     1544.92     75.57 o 
  11   1   6      690.38      735.16     68.76 o 
 -20   2   6      214.49      204.22     74.50 o 
 -18   2   6      194.97      312.68     80.97 o 
 -16   2   6       74.19      162.80     91.47 o 
 -14   2   6       81.97      174.78     77.53 o 
 -12   2   6       24.52       76.53     61.85 o 
 -10   2   6        8.33       48.65     46.18 o 
  -8   2   6     3450.83     3862.04     84.72 o 
  -6   2   6     6684.73     6939.16     85.62 o 
  -4   2   6      490.68      426.05     23.30 o 
  -2   2   6     1131.84     1376.65     68.61 o 
   0   2   6      354.93      355.15     32.22 o 
   2   2   6     1098.47     1058.61     35.45 o 
   4   2   6      290.67      304.84     35.18 o 
   6   2   6        5.17      113.83     36.03 o 
   8   2   6       24.55       48.11     22.52 o 
  10   2   6       17.10       77.83     25.34 o 
  12   2   6       13.14       73.68     44.35 o 
 -21   3   6      784.65      864.94     98.30 o 
 -19   3   6      503.96      559.44    158.15 o 
 -17   3   6      760.95      669.11     91.70 o 
 -15   3   6     1545.13     1523.30     85.32 o 
 -13   3   6      875.22      859.78     70.62 o 
 -11   3   6      152.66      180.49     68.07 o 
  -9   3   6      351.94      540.08     71.56 o 
  -7   3   6     5726.29     6259.16    166.02 o 
  -5   3   6      345.22      336.83     39.07 o 
  -3   3   6     6145.53     6457.72     64.61 o 
  -1   3   6     9008.87    10069.20    102.31 o 
   1   3   6     6083.55     6446.05    111.09 o 
   3   3   6     2533.82     2705.79     57.36 o 
   5   3   6      315.26      397.66     40.34 o 
   7   3   6       12.35       37.27     37.74 o 
   9   3   6      101.78       81.71     33.33 o 
  11   3   6      281.22      268.75     48.93 o 
 -20   4   6      514.61      654.74    112.21 o 
 -18   4   6       34.61      115.01     75.83 o 
 -16   4   6       66.30       89.42     68.09 o 
 -14   4   6       98.01      104.31     79.56 o 
 -12   4   6        0.97      -10.14     68.31 o 
 -10   4   6      839.48      998.37     82.55 o 
  -8   4   6     6676.23     7670.12    174.02 o 
  -6   4   6     7983.18     9180.44    125.55 o 
  -4   4   6     3198.90     3301.65     63.87 o 
  -2   4   6      387.58      329.93     32.72 o 
   0   4   6      882.43      813.62     31.44 o 
   2   4   6       10.70       53.87     26.42 o 
   4   4   6      454.73      507.20     37.26 o 
   6   4   6      487.89      468.62     36.32 o 
   8   4   6      271.13      327.67     43.69 o 
  10   4   6       44.65      145.08     47.05 o 
 -19   5   6      657.43      711.15    100.91 o 
 -17   5   6     1296.85     1472.60    124.63 o 
 -15   5   6     1986.97     1914.77    176.70 o 
 -13   5   6     2059.46     2411.96    235.48 o 
 -11   5   6     3526.69     3198.71    102.41 o 
  -9   5   6     2350.22     2154.47     77.85 o 
  -7   5   6     8424.89     8478.31     91.62 o 
  -5   5   6    10512.78    10473.55    129.91 o 
  -3   5   6     5757.96     5194.77     94.52 o 
  -1   5   6     4487.75     4161.30     48.01 o 
   1   5   6     2868.88     2605.11     82.69 o 
   3   5   6     1666.07     1537.80     46.79 o 
   5   5   6     1833.76     1822.25     46.58 o 
   7   5   6     2361.36     2138.97     67.37 o 
   9   5   6     1584.32     1329.01    100.03 o 
  11   5   6      664.31      580.86     92.23 o 
 -18   6   6      629.62      668.33    100.03 o 
 -16   6   6      127.68      325.95    142.50 o 
 -14   6   6     2400.82     2096.45    159.39 o 
 -12   6   6     3395.94     3450.63    111.86 o 
 -10   6   6     2807.37     2758.00    111.16 o 
  -8   6   6     4881.87     5164.08    103.98 o 
  -6   6   6      798.60      795.93     48.86 o 
  -4   6   6     7791.95     8131.12    131.22 o 
  -2   6   6     1702.70     1596.53     45.68 o 
   0   6   6       20.69       67.71     26.09 o 
   2   6   6     3547.10     3485.72     63.36 o 
   4   6   6      881.87      898.40     46.29 o 
   6   6   6      895.53      925.45     51.85 o 
   8   6   6      860.98      823.63     62.27 o 
  10   6   6      849.94      894.86    127.09 o 
 -19   7   6       98.86       87.57    111.09 o 
 -17   7   6        0.84       20.75     97.46 o 
 -15   7   6      377.52      337.92    125.85 o 
 -13   7   6        5.22       21.30     63.52 o 
 -11   7   6      165.38      146.40     54.94 o 
  -9   7   6      100.13      149.19     45.14 o 
  -7   7   6      211.81      235.02     44.00 o 
  -5   7   6     2689.78     2867.37    103.67 o 
  -3   7   6       13.42       94.14     67.16 o 
  -1   7   6      909.39      814.58     41.61 o 
   1   7   6     1914.74     1928.75     70.70 o 
   3   7   6      763.21      752.53     37.68 o 
   5   7   6      129.37      122.72     24.49 o 
   7   7   6      333.00      305.54     48.30 o 
   9   7   6      297.96      258.65     79.55 o 
 -18   8   6      777.20      745.63    164.63 o 
 -16   8   6      524.13      443.38    139.44 o 
 -14   8   6     1554.63     1961.61    179.62 o 
 -12   8   6     2246.38     2247.28    112.34 o 
 -10   8   6     5933.65     6345.94    160.09 o 
  -8   8   6     7934.88     8501.27    174.84 o 
  -6   8   6     5282.40     5317.43    127.48 o 
  -4   8   6     4472.53     4721.05     94.83 o 
  -2   8   6      913.72      988.22     43.66 o 
   0   8   6       17.90       63.50     41.23 o 
   2   8   6     5963.89     6319.42     91.48 o 
   4   8   6     2118.38     2195.91     78.47 o 
   6   8   6     2082.84     2278.45    146.05 o 
   8   8   6      854.37     1031.27    112.95 o 
 -17   9   6      250.82      287.22    142.29 o 
 -15   9   6      424.46      532.99    107.86 o 
 -13   9   6     1578.24     1435.11    155.87 o 
 -11   9   6      179.98      189.98     38.38 o 
  -9   9   6     1916.92     1726.10     82.78 o 
  -7   9   6     1338.64     1205.76     73.07 o 
  -5   9   6     2186.09     2129.11     69.51 o 
  -3   9   6      134.26      177.23     45.51 o 
  -1   9   6     2613.37     2741.99     56.60 o 
   1   9   6     3007.93     2946.91     85.97 o 
   3   9   6      221.17      146.65     37.47 o 
   5   9   6       36.76      117.42     38.08 o 
   7   9   6      253.82      149.38     50.61 o 
 -16  10   6        1.92      136.97    109.71 o 
 -14  10   6       34.89       30.55     38.27 o 
 -12  10   6      575.72      598.24     73.42 o 
 -10  10   6      143.31      130.99     34.74 o 
  -8  10   6      278.96      227.95     32.76 o 
  -6  10   6      102.35       92.26     19.74 o 
  -4  10   6      320.46      275.31     38.91 o 
  -2  10   6     1117.69     1044.41     41.40 o 
   0  10   6       44.06       79.30     31.77 o 
   2  10   6      490.73      414.95     46.88 o 
   4  10   6      182.84      101.83     68.96 o 
   6  10   6       16.85       30.22     77.26 o 
 -13  11   6      413.67      451.75     88.06 o 
 -11  11   6       10.02       40.55     39.97 o 
  -9  11   6       26.21       36.67     33.29 o 
  -7  11   6     1227.78     1228.51    118.68 o 
  -5  11   6      847.54      865.10     58.44 o 
  -3  11   6      103.20       73.39     19.82 o 
  -1  11   6     4031.50     3870.54    112.52 o 
   1  11   6      796.98      754.24     54.32 o 
   3  11   6      638.45      720.71     84.09 o 
   5  11   6       14.75       77.27     40.55 o 
 -12  12   6       43.60       82.38     46.69 o 
 -10  12   6        5.24       31.28     38.12 o 
  -8  12   6     2142.12     1978.76    121.82 o 
  -6  12   6        9.18      -30.63     48.95 o 
  -4  12   6       47.57       95.06     36.69 o 
  -2  12   6      540.37      519.16     62.63 o 
   0  12   6       17.91       39.51     29.68 o 
   2  12   6      149.59      139.21     35.08 o 
  -9  13   6      101.77      133.97     48.62 o 
  -7  13   6     4725.60     4585.08    202.41 o 
  -5  13   6      216.34      187.66     63.92 o 
  -3  13   6      736.78      725.08     75.76 o 
  -1  13   6      412.55      358.85     58.68 o 
 -21   1   7      412.07      426.01    103.01 o 
 -19   1   7     2195.28     2219.18    148.11 o 
 -17   1   7      685.42      648.33     79.30 o 
 -15   1   7      288.48      388.66    102.52 o 
 -13   1   7     2030.35     2197.90    110.77 o 
 -11   1   7     2770.74     2765.66     80.67 o 
  -9   1   7     2881.88     2917.86     85.01 o 
  -7   1   7     3783.86     4035.42     76.68 o 
  -5   1   7    10696.81    11560.20    148.86 o 
  -3   1   7      455.46      651.34     44.92 o 
  -1   1   7     1135.19      936.71     48.49 o 
   1   1   7     5362.43     5569.11     70.32 o 
   3   1   7     4395.08     4584.68     72.20 o 
   5   1   7     1763.35     1905.80     51.60 o 
   7   1   7      572.00      589.47     41.45 o 
   9   1   7      196.79      184.94     30.06 o 
  11   1   7      260.03      177.85     66.66 o 
 -20   2   7      934.90     1123.53    176.63 o 
 -18   2   7       25.46       29.06     75.02 o 
 -16   2   7      365.06      155.26     84.01 o 
 -14   2   7      204.45      209.97     61.25 o 
 -12   2   7     1455.69     1430.38     76.78 o 
 -10   2   7     5365.80     5460.33     91.50 o 
  -8   2   7     2914.99     2815.73     71.21 o 
  -6   2   7     4725.85     4390.02     78.51 o 
  -4   2   7      932.78      662.85     39.47 o 
  -2   2   7     4654.38     4708.91     87.70 o 
   0   2   7      930.15     1049.10     51.92 o 
   2   2   7     1185.81     1090.22     39.30 o 
   4   2   7      629.85      599.84     45.11 o 
   6   2   7     1009.98      936.50     84.99 o 
   8   2   7      576.93      501.22     45.84 o 
  10   2   7      137.84      168.54     37.16 o 
 -21   3   7      705.23      740.54    128.52 o 
 -19   3   7     1486.95     1471.73    124.91 o 
 -17   3   7      815.86      856.38     98.50 o 
 -15   3   7     1867.20     1888.59     89.43 o 
 -13   3   7      441.27      373.12     56.16 o 
 -11   3   7      943.95      848.71     78.24 o 
  -9   3   7      998.67      931.45     53.70 o 
  -7   3   7      760.38      746.94     42.28 o 
  -5   3   7     4020.12     4029.50     63.71 o 
  -3   3   7     3525.40     3624.80     82.96 o 
  -1   3   7      540.71      518.35     43.83 o 
   1   3   7     9726.60    10190.65    138.32 o 
   3   3   7       87.39      137.81     32.70 o 
   5   3   7      836.89      747.82     42.93 o 
   7   3   7      231.84      243.82     33.10 o 
   9   3   7      225.72      209.04     43.40 o 
  11   3   7      257.56      362.53     55.93 o 
 -20   4   7     2425.83     2763.37    155.71 o 
 -18   4   7     1727.31     2097.48    143.11 o 
 -16   4   7     1811.74     1901.54    121.72 o 
 -14   4   7     3349.10     3296.94    148.05 o 
 -12   4   7     4449.40     4268.44    117.27 o 
 -10   4   7     7919.31     8166.57    197.72 o 
  -8   4   7     8375.04     8294.52    119.82 o 
  -6   4   7    11213.30    11763.33     98.29 o 
  -4   4   7    11000.55    11559.48    174.86 o 
  -2   4   7     5729.86     5925.90     88.50 o 
   0   4   7     3851.67     3945.62     68.30 o 
   2   4   7      360.24      387.49     39.46 o 
   4   4   7     9433.17    10074.09    138.18 o 
   6   4   7     1509.40     1473.54     57.13 o 
   8   4   7     1444.87     1524.61    101.24 o 
  10   4   7      836.40      881.20     94.13 o 
 -19   5   7      965.56      891.14    103.86 o 
 -17   5   7      670.35      785.65    113.39 o 
 -15   5   7     1430.55     1417.45    103.88 o 
 -13   5   7     1819.83     1811.03    303.89 o 
 -11   5   7     3340.78     3569.72    132.40 o 
  -9   5   7     2757.24     3186.85     87.71 o 
  -7   5   7     2519.28     2439.39     66.39 o 
  -5   5   7     7484.06     7723.98    123.42 o 
  -3   5   7     5421.91     5621.58     88.40 o 
  -1   5   7     2785.86     2918.84     44.53 o 
   1   5   7     1185.01     1220.08     36.67 o 
   3   5   7     6011.90     6203.53    101.66 o 
   5   5   7      329.20      341.63     39.29 o 
   7   5   7      283.88      250.19     29.78 o 
   9   5   7      158.24       90.79     30.15 o 
 -18   6   7      133.17      283.49     99.62 o 
 -14   6   7      205.13      200.82     64.14 o 
 -12   6   7      102.50      112.34     53.39 o 
 -10   6   7       95.03      134.29     85.32 o 
  -8   6   7       12.70       36.48     38.29 o 
  -6   6   7     1271.44     1469.14     74.85 o 
  -4   6   7       33.10      107.91     45.71 o 
  -2   6   7       22.07       46.80     24.83 o 
   0   6   7      860.15      791.32     41.88 o 
   2   6   7       72.98      108.08     31.44 o 
   4   6   7     3072.19     2863.81     68.89 o 
   6   6   7      765.80      798.16     65.92 o 
   8   6   7      108.16       67.48     29.09 o 
 -19   7   7       90.64      338.86    106.89 o 
 -17   7   7     1602.53     1804.68    192.87 o 
 -15   7   7      717.97      707.22    156.90 o 
 -13   7   7     1678.39     1617.02    200.31 o 
 -11   7   7      506.72      464.71     70.29 o 
  -9   7   7       18.31       80.78     47.94 o 
  -7   7   7      593.35      652.64     59.38 o 
  -5   7   7       25.11       12.79     40.18 o 
  -3   7   7     1918.84     1927.15     54.52 o 
  -1   7   7     1327.37     1326.95     43.18 o 
   1   7   7     3714.05     3788.16     71.77 o 
   3   7   7     2553.50     2420.52     59.26 o 
   5   7   7      764.04      749.75     49.19 o 
   7   7   7       78.49       36.25     40.23 o 
 -18   8   7       35.09       64.02    120.75 o 
 -16   8   7      854.76      699.74    115.06 o 
 -14   8   7      290.41       63.36    103.21 o 
 -12   8   7      328.51      331.26     66.42 o 
 -10   8   7       77.56       63.74     47.70 o 
  -8   8   7      275.79      291.64     44.80 o 
  -6   8   7     2630.24     2634.83     79.09 o 
  -4   8   7     3893.90     4090.89     82.56 o 
  -2   8   7     1045.87     1051.11     46.30 o 
   0   8   7     1990.68     1921.47     51.84 o 
   2   8   7       30.57       79.17     22.13 o 
   4   8   7       25.48       37.48     24.40 o 
   6   8   7      120.10      149.62     49.24 o 
   8   8   7       96.32       81.26     49.01 o 
 -17   9   7     3475.24     4489.89    240.37 o 
 -15   9   7       17.19       48.01    103.09 o 
 -13   9   7     1986.13     2049.80    124.76 o 
 -11   9   7      847.70      858.16     62.42 o 
  -9   9   7     1835.99     1923.96     82.97 o 
  -7   9   7     4140.92     4213.82    129.63 o 
  -5   9   7     3853.12     3926.56    119.49 o 
  -3   9   7     8019.40     7946.27    149.38 o 
  -1   9   7      285.05      310.48     26.82 o 
   1   9   7     2908.52     2950.72     72.76 o 
   3   9   7     1337.99     1294.87     69.03 o 
   5   9   7      583.72      616.19    139.50 o 
   7   9   7      671.45      683.51     76.30 o 
 -14  10   7      853.60      872.15     79.36 o 
 -12  10   7     2387.53     2424.38    134.50 o 
 -10  10   7     2380.61     2697.65    145.84 o 
  -8  10   7     3128.77     3116.23    185.57 o 
  -6  10   7     3397.34     3497.17    111.05 o 
  -4  10   7      211.33      138.33     30.50 o 
  -2  10   7     3549.92     3610.36     80.15 o 
   0  10   7     2148.75     2160.96     88.10 o 
   2  10   7     1809.32     1983.55     99.12 o 
   4  10   7      418.11      296.67     64.50 o 
 -13  11   7       39.20       89.97     88.96 o 
 -11  11   7       58.70       17.27     31.96 o 
  -9  11   7      147.43       73.28     30.26 o 
  -7  11   7       65.22       87.42     48.29 o 
  -5  11   7        5.68       64.38     26.03 o 
  -3  11   7      154.06      161.03     31.08 o 
  -1  11   7        1.02       71.77     34.32 o 
   1  11   7      298.15      242.62     34.11 o 
   3  11   7        2.12       44.79     37.68 o 
 -12  12   7      389.17      399.37     63.21 o 
 -10  12   7      134.91      179.06    130.47 o 
  -8  12   7     1684.33     1480.75     95.63 o 
  -6  12   7      778.00      789.86     85.83 o 
  -4  12   7      537.09      604.67     75.99 o 
  -2  12   7      137.49      203.32     47.31 o 
   0  12   7      184.18      210.29     44.76 o 
  -7  13   7      181.00      217.47     64.18 o 
  -5  13   7      821.05      922.12     77.82 o 
  -3  13   7      464.88      443.19     59.96 o 
 -20   0   8     3837.96     3457.72    252.94 o 
 -18   0   8     9088.17     8797.06    775.90 o 
 -16   0   8     2716.41     2841.45    198.79 o 
 -14   0   8     8256.53     8349.07    364.89 o 
 -12   0   8     5674.20     5826.86    201.75 o 
 -10   0   8    12147.56    12594.78    286.52 o 
  -6   0   8     4587.71     4460.83    174.23 o 
  -4   0   8     7007.38     6593.23    106.93 o 
  -2   0   8     3020.51     2952.55    208.69 o 
   0   0   8     7700.29     8118.52    103.67 o 
   2   0   8    12904.39    13002.08    214.59 o 
   4   0   8     2375.55     2240.40     71.78 o 
   6   0   8     7478.32     7282.33    199.96 o 
   8   0   8     1852.25     1689.03    157.21 o 
  10   0   8      880.47     1027.00    170.21 o 
 -21   1   8      900.00      868.94    110.29 o 
 -19   1   8      457.05      419.58     77.28 o 
 -17   1   8     3728.94     3615.03    278.38 o 
 -15   1   8     2351.14     2330.05    141.83 o 
 -13   1   8     4332.37     4520.74    219.23 o 
 -11   1   8     2666.55     2799.63    100.87 o 
  -9   1   8     1054.51      967.57     47.71 o 
  -7   1   8      112.26       50.22     26.35 o 
  -5   1   8       21.81       27.17     26.49 o 
  -3   1   8     2269.12     2294.88     79.08 o 
  -1   1   8      203.54      150.21     37.53 o 
   1   1   8     5646.64     5746.22    100.80 o 
   3   1   8     1213.00     1264.16     36.68 o 
   5   1   8     7684.90     8019.36    128.25 o 
   7   1   8      331.42      344.83     31.94 o 
   9   1   8      331.31      249.23     46.92 o 
 -20   2   8      461.92      376.61    195.57 o 
 -18   2   8      184.63      329.41    108.16 o 
 -16   2   8      352.06      240.68     65.68 o 
 -14   2   8      677.85      713.24     71.09 o 
 -12   2   8       62.23       95.08     51.67 o 
 -10   2   8      690.93      681.03     51.43 o 
  -8   2   8     3944.72     3944.37     80.41 o 
  -6   2   8     2635.36     2537.01     61.51 o 
  -4   2   8     2132.90     2140.76     50.44 o 
  -2   2   8      463.72      510.84     46.60 o 
   0   2   8      311.55      376.32     48.89 o 
   2   2   8       19.25       61.85     26.81 o 
   4   2   8     1063.13     1036.20     39.36 o 
   6   2   8      523.97      458.99     33.59 o 
   8   2   8       37.06       40.96     21.93 o 
 -21   3   8      618.56      548.15    216.62 o 
 -19   3   8       62.17      225.31     99.83 o 
 -17   3   8     1174.39     1151.76    175.28 o 
 -15   3   8      832.43      762.68    107.72 o 
 -13   3   8      535.30      465.90     81.02 o 
 -11   3   8     1481.98     1460.52    116.00 o 
  -9   3   8     1623.35     1580.07     62.09 o 
  -7   3   8     1125.52     1181.18     45.01 o 
  -5   3   8     2496.08     2673.58     53.70 o 
  -3   3   8     3985.03     4256.62     89.55 o 
  -1   3   8      290.57      284.43     39.79 o 
   1   3   8      159.82      122.37     21.42 o 
   3   3   8      725.55      803.76     82.27 o 
   5   3   8     3785.14     3962.43    123.15 o 
   7   3   8      122.33      114.02     33.40 o 
   9   3   8       42.06       91.68     31.16 o 
 -20   4   8      299.30      315.00    105.85 o 
 -18   4   8       26.71       59.60     87.64 o 
 -16   4   8       25.26      183.17     79.94 o 
 -14   4   8      107.04      139.82     61.44 o 
 -12   4   8       32.06       89.34     79.77 o 
 -10   4   8      100.04      131.96     50.95 o 
  -8   4   8        3.12       71.89     73.30 o 
  -6   4   8      259.31      295.43     56.58 o 
  -4   4   8      366.31      358.70     23.88 o 
  -2   4   8      166.20      160.69     46.31 o 
   0   4   8     1941.80     1906.75     74.40 o 
   2   4   8       90.41      111.95     29.23 o 
   4   4   8        0.24        4.47     27.67 o 
   6   4   8      299.78      236.69     31.91 o 
   8   4   8      142.99      108.22     32.77 o 
 -19   5   8     1561.17     1485.10    118.89 o 
 -17   5   8     1123.20     1273.83    109.44 o 
 -15   5   8     5705.62     6494.89    207.69 o 
 -13   5   8      114.08       -0.26     61.22 o 
 -11   5   8     1881.97     1807.41    106.15 o 
  -9   5   8     1929.10     1864.94     92.20 o 
  -7   5   8     2987.20     3073.71     96.62 o 
  -5   5   8     6273.87     6619.83     99.30 o 
  -3   5   8     6452.17     6633.71     87.06 o 
  -1   5   8     5181.81     5079.87     68.48 o 
   1   5   8     1619.04     1567.75     60.15 o 
   3   5   8     7768.84     7781.60    159.16 o 
   5   5   8     1676.20     1724.85     59.97 o 
   7   5   8     1551.35     1476.75     82.37 o 
 -18   6   8     1390.92     1613.72    189.65 o 
 -16   6   8     1132.63      950.71    175.77 o 
 -14   6   8      503.09      372.10     73.77 o 
 -12   6   8     2695.90     2832.64     92.47 o 
 -10   6   8     2040.56     2074.47     92.53 o 
  -8   6   8     4896.30     5094.01    130.75 o 
  -6   6   8     3868.74     3862.00     86.91 o 
  -4   6   8     1768.23     1734.44     61.15 o 
  -2   6   8      558.82      507.45     40.02 o 
   0   6   8      281.61      300.37     26.04 o 
   2   6   8     1613.96     1684.44     48.37 o 
   4   6   8     1218.69     1150.31     78.51 o 
   6   6   8      706.15      734.68     80.02 o 
   8   6   8      367.67      360.38     69.67 o 
 -19   7   8       41.05      101.86    181.90 o 
 -17   7   8      599.46      484.35    116.81 o 
 -15   7   8     1192.56     1184.97    148.44 o 
 -13   7   8       91.75      113.34     51.04 o 
 -11   7   8       16.96       57.37     38.38 o 
  -9   7   8       10.51       99.62     46.29 o 
  -7   7   8       43.37       53.49     41.12 o 
  -5   7   8      764.98      790.14     48.50 o 
  -3   7   8      653.26      640.87     41.62 o 
  -1   7   8        5.09       14.93     20.00 o 
   1   7   8      213.35      186.35     24.50 o 
   3   7   8       72.12      118.91     29.96 o 
   5   7   8      491.86      561.79     61.08 o 
   7   7   8        5.68      121.11     44.90 o 
 -18   8   8     3885.36     4067.70    232.90 o 
 -16   8   8      266.55      267.03    111.60 o 
 -14   8   8      222.96      232.36    117.67 o 
 -12   8   8     1910.93     1839.94    125.47 o 
 -10   8   8     4006.46     3968.22    121.26 o 
  -8   8   8     4254.04     4276.56    106.73 o 
  -6   8   8     3645.26     3632.90     94.18 o 
  -4   8   8     3855.22     3896.93    119.22 o 
  -2   8   8      692.39      712.51     39.14 o 
   0   8   8     1569.19     1702.39     48.85 o 
   2   8   8      993.58      987.16     46.55 o 
   4   8   8     1608.36     1682.19     87.01 o 
   6   8   8      828.55      835.22    188.32 o 
 -17   9   8      115.06      158.17    108.06 o 
 -15   9   8      407.73      737.22    140.09 o 
 -13   9   8      896.60     1005.65    132.90 o 
 -11   9   8     1279.06     1216.99     71.24 o 
  -9   9   8      913.53      863.02     64.37 o 
  -7   9   8      577.27      561.12     73.38 o 
  -5   9   8        5.97       48.67     39.82 o 
  -3   9   8     1171.35     1216.36     53.89 o 
  -1   9   8     1481.47     1538.74     58.23 o 
   1   9   8      245.67      306.29     30.47 o 
   3   9   8      825.49      739.31     77.57 o 
   5   9   8      207.58      219.33     41.87 o 
 -14  10   8       14.44      131.31     58.97 o 
 -12  10   8        3.28       22.74     51.38 o 
 -10  10   8        3.17       70.26     52.95 o 
  -8  10   8       57.27       74.40     38.97 o 
  -6  10   8        8.28       44.40     41.49 o 
  -4  10   8      244.39      318.94     43.66 o 
  -2  10   8      377.21      405.77     39.71 o 
   0  10   8      126.51      101.30     25.53 o 
   2  10   8        4.34       60.04     39.02 o 
 -13  11   8      591.63      596.44     85.35 o 
 -11  11   8      403.89      425.13    127.89 o 
  -9  11   8      356.54      378.65     70.40 o 
  -7  11   8       50.38       27.01     36.80 o 
  -5  11   8      288.27      358.37     65.79 o 
  -3  11   8      496.23      451.64     37.87 o 
  -1  11   8      851.92      796.81     97.96 o 
   1  11   8      117.44       68.19     32.16 o 
 -10  12   8      164.54      154.10     60.60 o 
  -8  12   8        1.54       48.94     51.62 o 
  -6  12   8       13.64      112.43     76.32 o 
  -4  12   8        9.02       62.93     30.22 o 
  -2  12   8      903.91      933.10    106.21 o 
 -21   1   9      300.49      357.96     88.58 o 
 -19   1   9     2830.39     2508.37    151.12 o 
 -17   1   9      236.87      254.37     79.61 o 
 -15   1   9      734.83      728.29     80.45 o 
 -13   1   9     1665.90     1640.33    117.87 o 
 -11   1   9     1779.20     1761.48     69.68 o 
  -9   1   9     1888.53     1810.51     68.41 o 
  -7   1   9     1686.29     1654.73     50.11 o 
  -5   1   9     1370.40     1282.23     42.52 o 
  -3   1   9     2609.18     2582.45     87.95 o 
  -1   1   9     2134.72     2128.97     71.64 o 
   1   1   9     2964.10     2952.42     65.90 o 
   3   1   9      171.62      186.51     20.30 o 
   5   1   9      218.56      236.97     26.54 o 
   7   1   9     4397.46     4565.84    115.82 o 
 -20   2   9      146.20      303.10    103.17 o 
 -18   2   9     1008.59      993.95    100.31 o 
 -16   2   9      457.72      447.12     69.65 o 
 -14   2   9      481.47      566.87     61.15 o 
 -12   2   9     1878.04     1780.84     75.55 o 
 -10   2   9     1006.98     1127.83     57.65 o 
  -8   2   9     2533.38     2502.37     67.78 o 
  -6   2   9     7323.04     7749.88    102.54 o 
  -4   2   9     3789.31     4084.84    102.32 o 
  -2   2   9     1076.74     1191.56     93.92 o 
   0   2   9      366.50      304.12     45.80 o 
   2   2   9     1117.24     1158.58     29.17 o 
   4   2   9     5412.53     5233.19    142.24 o 
   6   2   9       79.74       76.19     21.34 o 
   8   2   9      807.89      788.66     53.86 o 
 -21   3   9       97.54       94.37     67.72 o 
 -19   3   9      554.88      544.81     90.46 o 
 -17   3   9     1030.55     1090.35    102.78 o 
 -15   3   9      296.62      324.11     49.23 o 
 -13   3   9     9558.54     9919.25    221.80 o 
 -11   3   9        2.40       49.56     45.45 o 
  -9   3   9     2002.24     2000.59     65.46 o 
  -7   3   9      415.29      391.25     28.44 o 
  -5   3   9      517.23      523.22     67.35 o 
  -3   3   9     1883.41     1969.31     61.53 o 
  -1   3   9      974.43     1106.31     76.50 o 
   1   3   9     1511.86     1464.07     69.14 o 
   3   3   9      185.25      211.65     26.15 o 
   5   3   9      464.04      419.14     33.27 o 
   7   3   9     1018.00     1086.81     70.12 o 
 -20   4   9      802.25      934.08    101.13 o 
 -18   4   9     1527.38     1574.75    120.45 o 
 -16   4   9     8035.12     7589.74    176.23 o 
 -14   4   9     1671.69     1762.85     79.89 o 
 -12   4   9      173.73      205.50     58.23 o 
 -10   4   9     6074.76     6349.58    110.10 o 
  -8   4   9     9818.28    10165.09    137.94 o 
  -6   4   9    10884.71    11277.96    146.61 o 
  -4   4   9     6544.15     6921.42    125.81 o 
  -2   4   9     3507.84     3675.18    104.95 o 
   0   4   9       45.02       98.22     71.60 o 
   2   4   9     1248.61     1188.93     40.44 o 
   4   4   9     2638.10     2575.01     90.59 o 
   6   4   9     2686.64     2742.63    118.70 o 
 -19   5   9      642.11      631.60    103.56 o 
 -17   5   9     1878.01     1689.69    121.80 o 
 -15   5   9      232.46      146.85     76.22 o 
 -13   5   9      672.27      698.68     87.75 o 
 -11   5   9     4234.47     4374.88    166.76 o 
  -9   5   9     5886.84     6020.17    131.47 o 
  -7   5   9     3833.39     3886.38    164.24 o 
  -5   5   9     2653.04     2731.84     78.78 o 
  -3   5   9      753.25      722.16     54.01 o 
  -1   5   9     1431.06     1447.56     67.81 o 
   1   5   9      253.84      297.14     49.03 o 
   3   5   9      659.05      628.38     33.50 o 
   5   5   9      980.73      991.16     57.21 o 
   7   5   9      589.30      348.56     83.56 o 
 -18   6   9       37.28       77.54     74.14 o 
 -16   6   9     3673.35     3533.78    258.30 o 
 -14   6   9      158.93      117.14     45.08 o 
 -12   6   9      330.33      360.42     83.05 o 
 -10   6   9        3.69       58.48     34.86 o 
  -8   6   9       22.89       63.56     39.18 o 
  -6   6   9       28.03       94.67     31.31 o 
  -4   6   9      232.35      203.64     31.27 o 
  -2   6   9      161.95      134.26     19.78 o 
   0   6   9      101.62       70.73     14.11 o 
   2   6   9      555.02      553.13     39.26 o 
   4   6   9      341.75      257.72     55.88 o 
   6   6   9      173.80       96.59     58.30 o 
 -17   7   9     2240.17     2252.22    139.62 o 
 -15   7   9       25.34       41.94    111.92 o 
 -13   7   9     1216.04      894.54    130.61 o 
 -11   7   9       87.79       98.45     39.17 o 
  -9   7   9       34.72       75.61     33.48 o 
  -7   7   9       11.04      111.52     41.75 o 
  -5   7   9      156.20      123.85     36.33 o 
  -3   7   9      258.48      310.48     38.82 o 
  -1   7   9     1764.65     1775.86     44.56 o 
   1   7   9      433.82      376.81     29.50 o 
   3   7   9       63.02       93.04     52.19 o 
   5   7   9      509.48      386.97     94.26 o 
 -16   8   9      106.10      265.02    113.25 o 
 -14   8   9        0.96       57.14     66.31 o 
 -12   8   9       21.29      110.79     48.57 o 
 -10   8   9      269.26      249.30     53.33 o 
  -8   8   9      293.87      234.65     59.76 o 
  -6   8   9      854.69      843.10     48.17 o 
  -4   8   9      183.76      217.52     37.77 o 
  -2   8   9       77.37      105.88     25.51 o 
   0   8   9       39.50       81.60     24.91 o 
   2   8   9      352.55      304.75     39.38 o 
   4   8   9      545.32      348.43    163.73 o 
 -15   9   9     1188.20     1363.42    107.98 o 
 -13   9   9     1295.62     1304.69    105.50 o 
 -11   9   9     2948.99     2818.32    243.46 o 
  -9   9   9      886.05      878.20     65.41 o 
  -7   9   9     2473.24     2363.46     89.22 o 
  -5   9   9     1325.41     1457.01     70.21 o 
  -3   9   9     2755.70     2875.25     99.26 o 
  -1   9   9     1815.54     1828.23     78.15 o 
   1   9   9      635.51      617.30     51.57 o 
   3   9   9       87.54      105.96     94.92 o 
 -14  10   9      754.52      837.11     85.97 o 
 -12  10   9     1161.85     1345.52    110.60 o 
 -10  10   9     1368.07     1370.12    136.25 o 
  -8  10   9     2848.50     2890.89    123.56 o 
  -6  10   9     1774.13     1655.39     87.25 o 
  -4  10   9     1472.29     1402.70     72.89 o 
  -2  10   9     1061.30     1102.62     87.54 o 
   0  10   9      531.30      477.14     88.39 o 
 -11  11   9        4.18        9.35     54.79 o 
  -9  11   9      233.94      195.90    111.99 o 
  -7  11   9       71.37       77.66     58.45 o 
  -5  11   9        0.27       43.03     51.61 o 
  -3  11   9      171.90       92.10     72.69 o 
  -1  11   9        0.68       38.25     33.10 o 
  -8  12   9      543.24      571.95     91.52 o 
  -6  12   9      710.68      739.63     87.59 o 
 -20   0  10     2272.63     2517.93    221.45 o 
 -18   0  10     3664.40     3434.78    244.54 o 
 -16   0  10     5577.78     5722.72    263.13 o 
 -14   0  10     5168.17     5231.54    230.45 o 
 -12   0  10    13402.89    14143.68    511.38 o 
 -10   0  10     3803.42     3597.11    155.50 o 
  -8   0  10     7825.91     8483.20    240.77 o 
  -6   0  10     5923.26     6137.02    171.98 o 
  -4   0  10    12874.20    13823.16    542.09 o 
  -2   0  10    10822.91    11870.04    404.91 o 
   0   0  10     5286.09     5172.44    257.92 o 
   2   0  10     1787.48     1721.49     60.96 o 
   4   0  10      198.11      250.50     35.34 o 
   6   0  10     7093.16     7252.28    133.96 o 
 -21   1  10      487.94      624.48    189.06 o 
 -19   1  10      784.46      705.08     96.92 o 
 -17   1  10     2090.00     1940.57    130.12 o 
 -15   1  10     3727.30     3237.16    299.86 o 
 -13   1  10      402.23      260.01     58.90 o 
 -11   1  10      696.76      559.84     50.80 o 
  -9   1  10     1076.07      997.37     49.11 o 
  -7   1  10      851.41      830.85     35.02 o 
  -5   1  10      516.07      485.29     28.16 o 
  -3   1  10     1629.44     1477.03     91.40 o 
  -1   1  10     1872.37     1833.88     66.19 o 
   1   1  10     1061.88     1040.38     67.57 o 
   3   1  10     3057.45     3161.58     93.83 o 
   5   1  10        1.91       12.49     44.48 o 
 -20   2  10        3.43       80.34     63.38 o 
 -18   2  10       89.75      271.67     99.95 o 
 -16   2  10      314.16      258.30     69.77 o 
 -14   2  10     2123.15     1956.14     78.09 o 
 -12   2  10       84.94      115.69     52.23 o 
 -10   2  10      678.47      611.70     47.42 o 
  -8   2  10      473.74      425.87     34.66 o 
  -6   2  10     1182.23     1163.76     48.89 o 
  -4   2  10      759.03      745.22     49.17 o 
  -2   2  10      320.16      385.06    133.61 o 
   0   2  10       39.39       68.31     43.89 o 
   2   2  10      299.20      285.45     40.52 o 
   4   2  10      749.56      701.73     35.50 o 
   6   2  10      723.95      673.58     93.34 o 
 -21   3  10       22.56       71.71     62.20 o 
 -19   3  10       71.13      193.80     68.53 o 
 -17   3  10     1865.19     1596.43    122.36 o 
 -15   3  10     3856.60     3733.60    113.72 o 
 -13   3  10       15.29       82.10     43.40 o 
 -11   3  10      800.85      698.52     55.89 o 
  -9   3  10     2789.97     2553.43     61.06 o 
  -7   3  10     1435.40     1391.21     36.06 o 
  -5   3  10      459.64      503.18     44.20 o 
  -3   3  10      118.23      192.06     39.55 o 
  -1   3  10       62.47       56.40     34.92 o 
   1   3  10      148.25      187.13     41.07 o 
   3   3  10      894.95      855.77     65.42 o 
   5   3  10       23.59       77.10     47.80 o 
 -20   4  10       18.26       68.86     64.68 o 
 -18   4  10      148.25      126.66     93.91 o 
 -16   4  10      569.12      545.29     66.67 o 
 -14   4  10     1483.93     1582.44     81.15 o 
 -12   4  10      393.74      337.68     50.54 o 
 -10   4  10      165.07      193.12     42.48 o 
  -8   4  10        4.60       47.01     26.36 o 
  -6   4  10      181.13       88.44     37.35 o 
  -4   4  10      257.40      259.07     65.12 o 
  -2   4  10      211.15      134.38     54.28 o 
   0   4  10      145.47      108.52     33.38 o 
   2   4  10      143.05      163.34     66.96 o 
   4   4  10       14.49       25.08     31.06 o 
   6   4  10       63.67       92.45     69.36 o 
 -19   5  10      795.69      679.39    103.41 o 
 -17   5  10     3250.69     3284.54    174.72 o 
 -15   5  10     2578.25     2754.68    172.33 o 
 -13   5  10       56.44      116.59     30.52 o 
 -11   5  10      844.02      882.44     48.37 o 
  -9   5  10     2663.38     2649.05     62.99 o 
  -7   5  10     2721.98     2832.49    100.63 o 
  -5   5  10     4043.39     4273.47    126.84 o 
  -3   5  10     1156.79     1255.36     69.90 o 
  -1   5  10     2043.02     1966.54     87.45 o 
   1   5  10     1543.72     1465.78    133.23 o 
   3   5  10      357.68      410.57     58.11 o 
   5   5  10     1156.28     1143.21    205.91 o 
 -18   6  10      632.72      686.79    106.38 o 
 -16   6  10      381.48      375.60     69.75 o 
 -14   6  10     1039.70      860.96    199.60 o 
 -12   6  10       10.34       31.01     29.16 o 
 -10   6  10     1248.37     1312.81     54.94 o 
  -8   6  10      466.48      499.46     43.49 o 
  -6   6  10     3676.10     3468.94     86.61 o 
  -4   6  10     1875.65     1768.14     70.11 o 
  -2   6  10     2057.77     1961.08     78.89 o 
   0   6  10      752.41      876.96     70.01 o 
   2   6  10        5.11       52.51     36.48 o 
   4   6  10      310.46      285.17     73.99 o 
 -17   7  10      133.89      199.69     78.68 o 
 -15   7  10      337.67      323.88    124.74 o 
 -13   7  10       12.92       57.43     51.86 o 
 -11   7  10      148.60      198.45     56.25 o 
  -9   7  10      258.26      214.30     44.02 o 
  -7   7  10       10.17       78.74     37.12 o 
  -5   7  10       72.73       71.56     19.47 o 
  -3   7  10        0.59       28.53     23.25 o 
  -1   7  10      200.96       90.66     42.20 o 
   1   7  10       14.95       50.59     39.77 o 
   3   7  10      416.00      348.01     78.81 o 
 -16   8  10      700.68      687.86    140.77 o 
 -14   8  10     1729.42     1401.69    117.32 o 
 -12   8  10      741.93      621.64     57.53 o 
 -10   8  10      756.24      736.13     73.26 o 
  -8   8  10     1444.81     1392.26    122.97 o 
  -6   8  10     2847.28     2765.10     82.97 o 
  -4   8  10     2529.61     2446.00     79.16 o 
  -2   8  10     1790.57     1636.32    107.45 o 
   0   8  10     1518.25     1636.11    113.11 o 
   2   8  10       92.77      167.59     53.02 o 
 -15   9  10      240.04      232.63     75.26 o 
 -13   9  10      520.75      603.02     80.85 o 
 -11   9  10       45.71       56.88     38.86 o 
  -9   9  10      204.81      124.72     36.27 o 
  -7   9  10     1215.73     1229.21     74.83 o 
  -5   9  10      865.63     1147.10     83.35 o 
  -3   9  10      281.14      386.16     84.72 o 
  -1   9  10      635.95      658.63     64.33 o 
   1   9  10      639.94      663.99    157.66 o 
 -14  10  10       61.31      204.93     69.05 o 
 -12  10  10      529.48      593.25    110.29 o 
 -10  10  10      268.37      164.02     49.07 o 
  -8  10  10        7.60       83.28     58.88 o 
  -6  10  10       21.39      133.44     52.04 o 
  -4  10  10        4.86       34.18     34.26 o 
  -2  10  10        1.58      120.03     53.63 o 
  -9  11  10      464.01      562.14     79.08 o 
  -7  11  10      279.82      236.22     58.09 o 
  -5  11  10       60.64      124.03     53.25 o 
 -21   1  11      120.85      144.91     64.67 o 
 -19   1  11      119.20      143.78     67.51 o 
 -17   1  11      404.91      203.13     51.00 o 
 -15   1  11     1101.07     1035.23     79.08 o 
 -13   1  11    11569.15    11734.53    300.79 o 
 -11   1  11      804.09      843.27     48.83 o 
  -9   1  11       28.80       44.64     26.23 o 
  -7   1  11     2525.06     2537.46    114.50 o 
  -5   1  11     2654.40     2562.29     68.75 o 
  -3   1  11     1685.51     1656.18     56.13 o 
  -1   1  11      879.55      828.76     70.00 o 
   1   1  11      261.32      233.11     31.55 o 
   3   1  11       37.92       82.97     47.00 o 
   5   1  11      292.87      224.93     62.41 o 
 -20   2  11      449.82      632.27     95.45 o 
 -18   2  11      811.72      822.33    117.54 o 
 -16   2  11      471.82      554.24     80.36 o 
 -14   2  11       29.90       32.06     37.11 o 
 -12   2  11      205.17      100.97     45.32 o 
 -10   2  11     1153.78     1265.36     51.79 o 
  -8   2  11      116.61      118.17     34.90 o 
  -6   2  11     2195.38     2351.28     77.15 o 
  -4   2  11     2668.39     2807.27    138.78 o 
  -2   2  11      935.45     1083.20     71.88 o 
   0   2  11     1164.69     1220.96     79.27 o 
   2   2  11      220.15      226.02     29.42 o 
   4   2  11      122.74      121.87     38.67 o 
 -19   3  11       27.47       60.17     61.70 o 
 -17   3  11      660.48      725.67     78.60 o 
 -15   3  11     2364.22     2538.52    141.72 o 
 -13   3  11     2512.99     2637.64     88.63 o 
 -11   3  11     2724.27     2854.50     84.75 o 
  -9   3  11      766.64      698.80     33.08 o 
  -7   3  11     3580.72     3662.85     90.72 o 
  -5   3  11       35.43       53.55     29.28 o 
  -3   3  11      940.09      966.44     63.55 o 
  -1   3  11       35.00      114.19     64.92 o 
   1   3  11      354.56      315.87     47.66 o 
   3   3  11      297.21      281.59     85.92 o 
 -20   4  11     1197.85     1320.87    108.45 o 
 -18   4  11     2123.35     2306.86    173.59 o 
 -16   4  11     3425.21     3575.16    179.74 o 
 -14   4  11     2328.37     2061.67     80.08 o 
 -12   4  11     2173.81     2151.78     92.14 o 
 -10   4  11     4229.62     4234.50     88.32 o 
  -8   4  11     1055.75     1019.70     36.19 o 
  -6   4  11     1777.74     1914.77     67.75 o 
  -4   4  11     2606.90     2655.44     94.40 o 
  -2   4  11     1878.68     1946.75     83.80 o 
   0   4  11     2193.49     2360.06    110.48 o 
   2   4  11      983.76     1171.71    149.80 o 
   4   4  11     1038.21     1321.43    165.09 o 
 -19   5  11      450.12      576.35     88.17 o 
 -17   5  11      392.15      324.78     72.43 o 
 -15   5  11     2772.33     2623.06    147.38 o 
 -13   5  11     1814.15     1743.11     71.62 o 
 -11   5  11     1810.09     1712.45     53.59 o 
  -9   5  11     1856.95     1921.40     59.37 o 
  -7   5  11      859.99      843.73     76.44 o 
  -5   5  11     1254.68     1160.70     55.11 o 
  -3   5  11      494.24      524.61     54.97 o 
  -1   5  11      454.04      544.45     96.37 o 
   1   5  11      538.51      544.42     57.10 o 
   3   5  11      448.77      470.28    102.97 o 
 -18   6  11       12.05      -26.88     53.21 o 
 -16   6  11      230.49      162.45     56.68 o 
 -14   6  11       39.03       21.84     21.20 o 
 -12   6  11        2.89       35.57     35.33 o 
 -10   6  11       48.20       41.40     21.02 o 
  -8   6  11       10.24       28.43     25.10 o 
  -6   6  11       37.11       35.16     34.00 o 
  -4   6  11      300.08      234.15     42.17 o 
  -2   6  11      335.05      355.53     66.65 o 
   0   6  11       93.17       93.81     34.64 o 
   2   6  11      107.84       62.81     52.39 o 
 -17   7  11       70.38       75.70     51.52 o 
 -15   7  11     1808.12     1785.79    116.88 o 
 -13   7  11      335.35      456.10     58.93 o 
 -11   7  11      330.81      249.40     39.70 o 
  -9   7  11      559.96      502.01     36.57 o 
  -7   7  11      442.45      482.39     42.15 o 
  -5   7  11      461.65      512.17     47.89 o 
  -3   7  11      500.59      383.43     50.44 o 
  -1   7  11      145.66      149.27     36.92 o 
   1   7  11      206.07      133.67    120.15 o 
 -16   8  11      114.24      142.04     49.03 o 
 -14   8  11        0.25       82.44     41.64 o 
 -12   8  11       10.65       34.84     34.11 o 
 -10   8  11      957.08      874.30     97.64 o 
  -8   8  11       10.67       53.78     28.30 o 
  -6   8  11       40.85       12.50     42.98 o 
  -4   8  11       34.11      117.86     42.01 o 
  -2   8  11        9.53      126.54     40.47 o 
   0   8  11        0.94       58.18     54.94 o 
 -13   9  11     3203.50     3303.21    458.35 o 
 -11   9  11      475.27      568.71    139.38 o 
  -9   9  11      881.91     1023.88    141.78 o 
  -7   9  11     1084.53     1086.68     75.21 o 
  -5   9  11     1472.89     1714.36    125.13 o 
  -3   9  11      667.46      685.68     78.03 o 
 -12  10  11     1426.80     1439.27    111.22 o 
 -10  10  11      388.22      543.81     71.50 o 
  -8  10  11      953.54     1018.63     94.47 o 
  -6  10  11      815.66      893.08     66.35 o 
  -4  10  11      803.60      769.13     83.41 o 
 -20   0  12      939.00      775.07    170.38 o 
 -18   0  12     1826.03     1801.26    163.84 o 
 -16   0  12     5743.71     5696.81    182.15 o 
 -14   0  12     6105.40     6282.18    267.73 o 
 -12   0  12     2399.95     2573.66    144.91 o 
 -10   0  12      399.02      357.47     53.65 o 
  -8   0  12     1254.76     1218.29     56.43 o 
  -6   0  12     7681.94     8383.12    402.98 o 
  -4   0  12     2748.52     2992.87    225.97 o 
  -2   0  12     5337.03     5665.26    313.08 o 
   0   0  12      850.68      750.21    140.90 o 
   2   0  12     1966.47     1919.97    183.73 o 
 -19   1  12      269.99      199.96     62.57 o 
 -17   1  12      374.83      392.03     70.53 o 
 -15   1  12      630.90      728.43    125.87 o 
 -13   1  12     1300.46     1232.26     75.56 o 
 -11   1  12     3970.99     3948.08    124.67 o 
  -9   1  12       89.49       68.77     26.64 o 
  -7   1  12     1013.98     1047.53     51.20 o 
  -5   1  12      427.90      403.22     93.61 o 
  -3   1  12     1491.52     1222.35    123.49 o 
  -1   1  12      920.02      974.99    117.75 o 
   1   1  12      454.18      346.77     80.33 o 
   3   1  12      137.27      309.63     99.25 o 
 -20   2  12       25.94       31.06     61.07 o 
 -18   2  12      163.28      136.23     65.54 o 
 -16   2  12      469.13      328.14     88.54 o 
 -14   2  12      346.67      267.83     44.15 o 
 -12   2  12      738.82      778.55     49.11 o 
 -10   2  12     2239.98     2057.64     71.21 o 
  -8   2  12      115.84       77.85     50.17 o 
  -6   2  12      117.69       86.29     39.69 o 
  -4   2  12        3.83       -5.32     49.35 o 
  -2   2  12       63.17       51.30     24.63 o 
   0   2  12       14.80       65.89     67.56 o 
   2   2  12       60.89      200.19    109.12 o 
 -19   3  12      113.06      153.55     70.24 o 
 -17   3  12       32.30       75.59     54.31 o 
 -15   3  12      555.25      514.64     51.10 o 
 -13   3  12     1907.74     1838.62     71.96 o 
 -11   3  12     6161.28     5960.30    104.61 o 
  -9   3  12        8.50       91.62     38.00 o 
  -7   3  12      234.77      184.43     32.08 o 
  -5   3  12       35.18       37.15     22.43 o 
  -3   3  12      658.80      702.75     62.96 o 
  -1   3  12      402.20      333.24     48.00 o 
   1   3  12      305.95      284.76     95.68 o 
 -18   4  12      150.35      195.10     76.76 o 
 -16   4  12       57.51      154.16     56.25 o 
 -14   4  12       45.31       69.93     23.27 o 
 -12   4  12      372.87      361.16     36.54 o 
 -10   4  12      531.00      454.70     24.72 o 
  -8   4  12      591.30      459.96     39.59 o 
  -6   4  12      654.97      651.17     56.66 o 
  -4   4  12       90.39       68.03     25.60 o 
  -2   4  12       94.53       59.62     30.10 o 
   0   4  12       50.52       57.34     70.20 o 
   2   4  12       34.92       41.73     62.18 o 
 -17   5  12      167.72      205.82    142.28 o 
 -15   5  12      439.16      439.05     94.95 o 
 -13   5  12     1199.58     1301.10     70.96 o 
 -11   5  12     2691.20     2670.89     64.66 o 
  -9   5  12     2675.41     2657.29     86.51 o 
  -7   5  12      297.20      201.41     40.19 o 
  -5   5  12     3857.47     4217.99    121.89 o 
  -3   5  12     1961.99     1712.81    193.50 o 
  -1   5  12     1013.93     1058.38    109.81 o 
   1   5  12      544.03      333.34     83.56 o 
 -18   6  12      616.90      743.61     77.14 o 
 -16   6  12      596.97      670.86     73.43 o 
 -14   6  12      612.23      473.14     54.51 o 
 -12   6  12      453.85      476.66     62.50 o 
 -10   6  12       13.68       38.62     18.68 o 
  -8   6  12     1610.70     1635.16     78.23 o 
  -6   6  12       81.96       93.49     41.75 o 
  -4   6  12     1687.55     1626.31     98.69 o 
  -2   6  12      455.72      386.35     62.90 o 
   0   6  12      586.62      513.42     86.43 o 
 -15   7  12       22.05       56.77     40.10 o 
 -13   7  12        3.09       66.20     44.09 o 
 -11   7  12      216.07      147.80     41.79 o 
  -9   7  12      320.70      358.89     38.48 o 
  -7   7  12      264.09      175.95     35.66 o 
  -5   7  12      194.37      198.14     39.88 o 
  -3   7  12       43.25       33.36     17.19 o 
  -1   7  12      126.94      115.63     86.04 o 
 -14   8  12     1487.06     1481.05     87.00 o 
 -12   8  12      348.80      450.06     77.30 o 
 -10   8  12      360.04      549.69     62.63 o 
  -8   8  12     1082.88     1206.93    112.89 o 
  -6   8  12     1073.50     1093.14     74.34 o 
  -4   8  12     1072.86     1020.97     98.59 o 
 -11   9  12      181.25      210.82     95.42 o 
  -9   9  12      322.73      292.43     75.98 o 
  -7   9  12       68.23      152.64     58.68 o 
  -5   9  12     1417.86     1628.78     79.03 o 
 -19   1  13      114.11      141.15     81.51 o 
 -17   1  13      660.86      568.38     76.20 o 
 -15   1  13       40.93       56.02     43.47 o 
 -13   1  13      480.23      459.77     57.04 o 
 -11   1  13     1727.95     1713.74     75.24 o 
  -9   1  13     1047.43     1074.91     73.88 o 
  -7   1  13     1525.15     1626.83    137.49 o 
  -5   1  13       35.92      156.08    101.91 o 
  -3   1  13      159.63      338.70    118.27 o 
  -1   1  13      946.30     1092.70    132.12 o 
 -18   2  13      294.50      291.70     95.32 o 
 -16   2  13        6.87       77.95     42.30 o 
 -14   2  13      543.34      633.67    109.58 o 
 -12   2  13      486.11      532.53     56.54 o 
 -10   2  13      122.15       86.09     26.96 o 
  -8   2  13      171.30      185.07     27.09 o 
  -6   2  13       21.91       47.54     45.82 o 
  -4   2  13     2272.19     2461.17    317.60 o 
  -2   2  13      236.53      167.48    135.83 o 
   0   2  13      174.25      166.77     77.07 o 
 -19   3  13      110.12       45.50     48.64 o 
 -17   3  13      554.74      621.34     82.53 o 
 -15   3  13     1026.48      995.06     63.19 o 
 -13   3  13      753.00      656.30     61.39 o 
 -11   3  13      353.62      355.47     38.10 o 
  -9   3  13      288.46      284.87     67.80 o 
  -7   3  13      472.24      521.94     49.54 o 
  -5   3  13       91.41      119.33     48.52 o 
  -3   3  13       55.69      219.38     91.67 o 
  -1   3  13      565.81      430.99    120.38 o 
 -18   4  13      833.17      834.49     73.33 o 
 -16   4  13     1844.68     1762.26    139.15 o 
 -14   4  13     2694.61     2530.26    102.24 o 
 -12   4  13     3325.01     3394.44    111.86 o 
 -10   4  13     2671.38     2734.19    137.87 o 
  -8   4  13      147.64      158.12     37.42 o 
  -6   4  13      492.35      449.23     51.27 o 
  -4   4  13     1643.76     1570.96    275.07 o 
  -2   4  13     1359.62     1256.30    125.15 o 
 -17   5  13      416.65      443.16     66.75 o 
 -15   5  13      428.50      464.84     82.51 o 
 -13   5  13     1119.51     1150.13     58.77 o 
 -11   5  13      946.44      963.77     64.90 o 
  -9   5  13     3433.16     3596.41    122.63 o 
  -7   5  13        6.77      103.84     32.28 o 
  -5   5  13      140.29      185.54     78.03 o 
  -3   5  13      368.39      443.12    103.42 o 
 -16   6  13       25.49      149.20     52.00 o 
 -14   6  13       63.83       56.55     33.34 o 
 -12   6  13      150.95      116.61     33.81 o 
 -10   6  13      627.28      650.25     59.43 o 
  -8   6  13      832.97      765.45     55.47 o 
  -6   6  13       53.16       35.55     26.09 o 
  -4   6  13       95.48       64.66     33.03 o 
 -15   7  13       63.98      124.58     51.02 o 
 -13   7  13       61.83       79.15     36.55 o 
 -11   7  13      245.65      162.38     57.14 o 
  -9   7  13     1787.08     1785.67     84.76 o 
  -7   7  13       51.60       54.03     38.00 o 
  -5   7  13      229.91      182.48     51.01 o 
 -12   8  13        1.36      -14.82     54.71 o 
 -10   8  13       34.91       14.73     51.65 o 
  -8   8  13       45.14       14.66     37.86 o 
 -18   0  14      377.14      404.15     90.63 o 
 -16   0  14     2081.20     1938.35    131.37 o 
 -14   0  14     1594.09     1464.44    111.57 o 
 -12   0  14     2805.05     2890.83    326.92 o 
 -10   0  14     3360.85     3630.60    299.32 o 
  -8   0  14     3017.06     2942.13    262.12 o 
  -6   0  14      942.62      796.40    136.71 o 
  -4   0  14       90.91      216.34    128.59 o 
  -2   0  14     1864.16     1956.17    195.98 o 
 -17   1  14      114.64      205.86     74.62 o 
 -15   1  14      858.79      782.04     64.52 o 
 -13   1  14      364.71      492.54     69.93 o 
 -11   1  14     1430.70     1496.40    133.33 o 
  -9   1  14     1405.97     1301.51    127.49 o 
  -7   1  14      361.90      373.23    102.15 o 
  -5   1  14      804.38      746.57    116.82 o 
  -3   1  14       20.18       83.34     86.56 o 
 -18   2  14        2.60       75.94     43.32 o 
 -16   2  14      260.78      270.45     98.46 o 
 -14   2  14        7.22       32.40     29.29 o 
 -12   2  14       16.90       46.59     26.04 o 
 -10   2  14       63.30       69.69     39.51 o 
  -8   2  14       11.48       38.38     57.98 o 
  -6   2  14        8.92       92.97     84.68 o 
  -4   2  14      168.20      149.39     88.46 o 
 -17   3  14      125.14       46.22     40.80 o 
 -15   3  14      416.14      325.69     71.22 o 
 -13   3  14      179.57      172.06     39.97 o 
 -11   3  14      458.50      455.13     49.35 o 
  -9   3  14      428.14      452.53     54.84 o 
  -7   3  14       64.41       88.97     33.18 o 
  -5   3  14      192.65      193.59    232.80 o 
  -3   3  14        5.74      -42.13     79.55 o 
 -16   4  14       22.89       27.63     42.73 o 
 -14   4  14        1.68       34.50     29.41 o 
 -12   4  14       34.96       72.85     30.16 o 
 -10   4  14       22.28       47.95     51.45 o 
  -8   4  14       39.43       73.85     41.91 o 
  -6   4  14      174.63      157.59     77.86 o 
  -4   4  14       83.80       51.69     74.87 o 
 -15   5  14      464.31      411.24    173.65 o 
 -13   5  14      919.37     1028.17     96.27 o 
 -11   5  14      542.23      543.07     93.97 o 
  -9   5  14      736.83      849.59    119.23 o 
  -7   5  14      883.37      921.70    109.65 o 
  -5   5  14      386.75      427.11     99.91 o 
 -12   6  14      311.23      389.82    119.55 o 
 -10   6  14      919.50     1016.56     73.55 o 
  -8   6  14      513.72      540.15     64.42 o 
 -15   1  15      209.57      157.63     54.09 o 
 -13   1  15      202.71      248.60    144.60 o 
 -11   1  15      466.04      440.26    134.34 o 
  -9   1  15      734.11      550.98    119.95 o 
  -7   1  15      454.75      548.21    109.16 o 
 -14   2  15      156.76      205.00    125.45 o 
 -12   2  15       81.07      137.28     88.49 o 
 -10   2  15       18.20      168.77    101.46 o 
  -8   2  15      418.87      459.60    103.05 o 
 -15   3  15      196.96      168.08     51.47 o 
 -13   3  15      427.19      385.51     54.28 o 
 -11   3  15      410.42      323.86     92.86 o 
  -9   3  15      133.81      207.91    122.74 o 
  -7   3  15      216.34      246.72    101.47 o 
 -12   4  15      204.48      211.08     71.97 o 
 -10   4  15      699.09      785.66    104.89 o 
                                                 
